# Supplementary material for: Differences in access to water, sanitation, and hygiene facilities among residents of Korail Slum, Bangladesh, during normal vs. water-logging situations
Source: PLoS One. 2025 Sep 19;20(9):e0332534. doi: 10.1371/journal.pone.0332534 (PMC12449000; doi:10.1371/journal.pone.0332534)
Supplement: S2 File — (CSV) [file pone.0332534.s002.csv]

id	a1	a2	a2o	a3	a3o	a4	a4o	a5	a5o	a6	a6o	a7	a8	a9	a9o	a10	a10o	a11	a11.1	a11.2	a11.3	a11.4	a11.5	a11.6	a11.7	a11.8	a11.9	a11.10	a11.11	a11.12	a11.13	a11.88	a11.99	a12	a12.1	a12.2	a12.3	a12.4	a12.5	a12.6	a12.7	a12.8	a12.88	a12.99	b1w1	b1w1o	b1w2	b1w5	b1s1
1	32	2	NA	9	NA	2	NA	17		1	NA	3	4	2	NA	2		1 7 8	1	0	0	0	0	0	1	1	0	0	0	0	0	0	0	5 7	0	0	0	0	1	0	1	0	0	0	1		1	NA	1
2	56	1	NA	3	NA	2	NA	8		1	NA	5	6	1	NA	3		1 4 5 8	1	0	0	1	1	0	0	1	0	0	0	0	0	0	0	7 6	0	0	0	0	0	1	1	0	0	0	1		2	NA	1
3	23	2	NA	1	NA	2	NA	17		1	NA	3	4	2	NA	2		1 8 5	1	0	0	0	1	0	0	1	0	0	0	0	0	0	0	6	0	0	0	0	0	1	0	0	0	0	2		1	0	3
4	23	2	NA	3	NA	2	NA	17		1	NA	4	4	2	NA	2		1 3 4 5 6 7 8 9	1	0	1	1	1	1	1	1	1	0	0	0	0	0	0	6 7	0	0	0	0	0	1	1	0	0	0	1		1	NA	3
5	43	2	NA	5	NA	2	NA	17		1	NA	5	5	2	NA	3		1 3 4 5 6 8 10	1	0	1	1	1	1	0	1	0	1	0	0	0	0	0	6 8	0	0	0	0	0	1	0	1	0	0	1		1	NA	3
6	43	2	NA	5	NA	2	NA	17		1	NA	99	4	2	NA	1		1 4 5 7 8	1	0	0	1	1	0	1	1	0	0	0	0	0	0	0	6 7	0	0	0	0	0	1	1	0	0	0	1		1	NA	3
7	56	1	NA	2	NA	2	NA	8		1	NA	3	2	1	NA	2		1 4 8	1	0	0	1	0	0	0	1	0	0	0	0	0	0	0	5 6 7	0	0	0	0	1	1	1	0	0	0	1		1	NA	1
8	40	2	NA	1	NA	2	NA	8		1	NA	4	6	2	NA	2		1 3 4 5 8	1	0	1	1	1	0	0	1	0	0	0	0	0	0	0	6 7	0	0	0	0	0	1	1	0	0	0	1		2	NA	3
9	40	2	NA	1	NA	2	NA	8		1	NA	5	8	2	NA	2		1 3 4 8	1	0	1	1	0	0	0	1	0	0	0	0	0	0	0	6	0	0	0	0	0	1	0	0	0	0	1		2	NA	3
10	29	1	NA	5	NA	1	NA	8		1	NA	5	4	1	NA	2		1 5 7 8 9	1	0	0	0	1	0	1	1	1	0	0	0	0	0	0	6 7	0	0	0	0	0	1	1	0	0	0	1		2	NA	3
11	29	1	NA	9	NA	1	NA	14		1	NA	7	6	7	NA	1		1 3 4 5 7 8	1	0	1	1	1	0	1	1	0	0	0	0	0	0	0	6 7 8	0	0	0	0	0	1	1	1	0	0	1		2	NA	3
12	26	2	NA	5	NA	2	NA	17		1	NA	4	3	2	NA	2		1 3 4 7 8	1	0	1	1	0	0	1	1	0	0	0	0	0	0	0	6 7	0	0	0	0	0	1	1	0	0	0	2		2	15	1
13	31	2	NA	3	NA	2	NA	17		1	NA	4	4	2	NA	2		1 3 4 5 8	1	0	1	1	1	0	0	1	0	0	0	0	0	0	0	6 7	0	0	0	0	0	1	1	0	0	0	1		1	NA	3
14	30	2	NA	1	NA	2	NA	17		1	NA	4	5	2	NA	2		1 3 4 5 8 9	1	0	1	1	1	0	0	1	1	0	0	0	0	0	0	6 7	0	0	0	0	0	1	1	0	0	0	1		2	NA	3
15	24	2	NA	6	NA	2	NA	17		1	NA	4	3	2	NA	2		1 4 5 7 8 9	1	0	0	1	1	0	1	1	1	0	0	0	0	0	0	6 7	0	0	0	0	0	1	1	0	0	0	1		1	NA	3
16	52	1	NA	3	NA	2	NA	8		1	NA	5	8	1	NA	3		1 3 4 5 7 8	1	0	1	1	1	0	1	1	0	0	0	0	0	0	0	6 7	0	0	0	0	0	1	1	0	0	0	1		2	NA	3
17	40	2	NA	6	NA	2	NA	17		1	NA	5	4	2	NA	3		1 3 4 5 6 7 8 9	1	0	1	1	1	1	1	1	1	0	0	0	0	0	0	6 7	0	0	0	0	0	1	1	0	0	0	1		2	NA	3
18	22	2	NA	6	NA	2	NA	17		1	NA	4	3	2	NA	2		1 4 5 8	1	0	0	1	1	0	0	1	0	0	0	0	0	0	0	3 6 8	0	0	1	0	0	1	0	1	0	0	1		2	NA	1
19	50	2	NA	1	NA	2	NA	8		1	NA	3	2	2	NA	2		1 8	1	0	0	0	0	0	0	1	0	0	0	0	0	0	0	7	0	0	0	0	0	0	1	0	0	0	1		1	NA	3
20	30	2	NA	3	NA	2	NA	17		1	NA	4	2	2	NA	2		1 3 4 5 8	1	0	1	1	1	0	0	1	0	0	0	0	0	0	0	5 6 7	0	0	0	0	1	1	1	0	0	0	1		2	NA	1
21	22	2	NA	4	NA	2	NA	17		1	NA	4	5	2	NA	2		1 4 5 8 9	1	0	0	1	1	0	0	1	1	0	0	0	0	0	0	6 7	0	0	0	0	0	1	1	0	0	0	1		2	NA	1
22	30	2	NA	3	NA	2	NA	17		1	NA	3	4	2	NA	1		1 3 4 8 7	1	0	1	1	0	0	1	1	0	0	0	0	0	0	0	6 7	0	0	0	0	0	1	1	0	0	0	1		2	NA	3
23	35	2	NA	2	NA	2	NA	17		1	NA	3	4	2	NA	2		1 3 8	1	0	1	0	0	0	0	1	0	0	0	0	0	0	0	6 7	0	0	0	0	0	1	1	0	0	0	1		2	NA	1
24	50	2	NA	2	NA	2	NA	8		1	NA	3	4	1	NA	1		1 3 4 5 8	1	0	1	1	1	0	0	1	0	0	0	0	0	0	0	7	0	0	0	0	0	0	1	0	0	0	1		2	NA	3
25	24	2	NA	8	NA	2	NA	17		1	NA	3	4	2	NA	1		1 3 4 8	1	0	1	1	0	0	0	1	0	0	0	0	0	0	0	6 7 8	0	0	0	0	0	1	1	1	0	0	1		2	NA	3
26	29	2	NA	8	NA	2	NA	17		1	NA	4	4	2	NA	2		1 3 4 5 8	1	0	1	1	1	0	0	1	0	0	0	0	0	0	0	7	0	0	0	0	0	0	1	0	0	0	1		2	NA	1
27	45	2	NA	1	NA	2	NA	17		1	NA	3	5	2	NA	2		1 8	1	0	0	0	0	0	0	1	0	0	0	0	0	0	0	7	0	0	0	0	0	0	1	0	0	0	1		2	NA	1
28	28	2	NA	2	NA	2	NA	17		1	NA	4	4	2	NA	2		1 4 8	1	0	0	1	0	0	0	1	0	0	0	0	0	0	0	6 7	0	0	0	0	0	1	1	0	0	0	1		2	NA	3
29	40	2	NA	3	NA	2	NA	8		1	NA	3	5	2	NA	2		1 4 5 8	1	0	0	1	1	0	0	1	0	0	0	0	0	0	0	6 7	0	0	0	0	0	1	1	0	0	0	1		2	NA	1
30	21	2	NA	1	NA	2	NA	17		1	NA	3	5	77	NA	2		1 3 4 5 8	1	0	1	1	1	0	0	1	0	0	0	0	0	0	0	6 7	0	0	0	0	0	1	1	0	0	0	1		2	NA	1
31	40	2	NA	1	NA	2	NA	8		1	NA	2	2	1	NA	2		1 3 4 5 8	1	0	1	1	1	0	0	1	0	0	0	0	0	0	0	7	0	0	0	0	0	0	1	0	0	0	1		1	NA	1
32	36	2	NA	5	NA	2	NA	17		1	NA	5	4	2	NA	1		1 4 5 3 8 7	1	0	1	1	1	0	1	1	0	0	0	0	0	0	0	3 6 7 8	0	0	1	0	0	1	1	1	0	0	1		1	NA	1
33	45	2	NA	1	NA	2	NA	17		1	NA	3	4	2	NA	1		1 3 4 5 8	1	0	1	1	1	0	0	1	0	0	0	0	0	0	0	6	0	0	0	0	0	1	0	0	0	0	1		2	NA	1
34	54	1	NA	1	NA	2	NA	7		1	NA	5	5	1	NA	2		1 3 8 9	1	0	1	0	0	0	0	1	1	0	0	0	0	0	0	5 6	0	0	0	0	1	1	0	0	0	0	5		1	NA	1
35	32	2	NA	1	NA	2	NA	17		1	NA	4	4	1	NA	1		1 3 4 5 8 9	1	0	1	1	1	0	0	1	1	0	0	0	0	0	0	6 8	0	0	0	0	0	1	0	1	0	0	1		1	NA	3
36	50	2	NA	4	NA	2	NA	17		1	NA	5	3	2	NA	3		1 4 5 6 7 8	1	0	0	1	1	1	1	1	0	0	0	0	0	0	0	7 8	0	0	0	0	0	0	1	1	0	0	1		1	NA	1
37	50	1	NA	3	NA	2	NA	8		1	NA	6	5	1	NA	3		1 3 4 5 6 8 7 9	1	0	1	1	1	1	1	1	1	0	0	0	0	0	0	6 7	0	0	0	0	0	1	1	0	0	0	1		1	NA	3
38	45	2	NA	5	NA	2	NA	17		1	NA	4	4	1	NA	2		1 3 4 5 7 8	1	0	1	1	1	0	1	1	0	0	0	0	0	0	0	5 7 6	0	0	0	0	1	1	1	0	0	0	1		2	NA	1
39	23	2	NA	5	NA	2	NA	17		1	NA	3	5	2	NA	2		1 4 8	1	0	0	1	0	0	0	1	0	0	0	0	0	0	0	6 7	0	0	0	0	0	1	1	0	0	0	1		2	NA	1
40	55	2	NA	1	NA	2	NA	17		1	NA	4	5	2	NA	3		1 4 5 8	1	0	0	1	1	0	0	1	0	0	0	0	0	0	0	6 7	0	0	0	0	0	1	1	0	0	0	1		2	NA	1
41	24	1	NA	6	NA	2	NA	8		1	NA	3	3	1	NA	2		1 5 8	1	0	0	0	1	0	0	1	0	0	0	0	0	0	0	5 6 7	0	0	0	0	1	1	1	0	0	0	1		2	NA	3
42	22	2	NA	2	NA	2	NA	17		1	NA	3	4	2	NA	2		1 3 4 8	1	0	1	1	0	0	0	1	0	0	0	0	0	0	0	6 7	0	0	0	0	0	1	1	0	0	0	1		2	NA	1
43	21	2	NA	1	NA	2	NA	17		1	NA	4	3	2	NA	2		1 4 5 8	1	0	0	1	1	0	0	1	0	0	0	0	0	0	0	5 6 7	0	0	0	0	1	1	1	0	0	0	1		2	NA	1
44	18	1	NA	5	NA	1	NA	14		1	NA	4	10	7	NA	3		1 4 5 8 7	1	0	0	1	1	0	1	1	0	0	0	0	0	0	0	5 6 7	0	0	0	0	1	1	1	0	0	0	1		1	NA	1
45	25	2	NA	3	NA	2	NA	17		1	NA	4	4	2	NA	2		1 3 4 5 8	1	0	1	1	1	0	0	1	0	0	0	0	0	0	0	5 6 7	0	0	0	0	1	1	1	0	0	0	1		1	NA	1
46	36	2	NA	5	NA	2	NA	17		1	NA	6	6	2	NA	3		1 4 5 8	1	0	0	1	1	0	0	1	0	0	0	0	0	0	0	7 6	0	0	0	0	0	1	1	0	0	0	1		1	NA	3
47	46	2	NA	4	NA	2	NA	17		1	NA	6	6	2	NA	1		1 4 3 6 5 8 9	1	0	1	1	1	1	0	1	1	0	0	0	0	0	0	3 6 7	0	0	1	0	0	1	1	0	0	0	1		2	NA	1
48	25	2	NA	4	NA	2	NA	17		1	NA	3	4	2	NA	2		1 3 4 8	1	0	1	1	0	0	0	1	0	0	0	0	0	0	0	5 7	0	0	0	0	1	0	1	0	0	0	1		2	NA	1
49	32	2	NA	6	NA	2	NA	17		1	NA	5	5	2	NA	3		1 4 5 6 7 8	1	0	0	1	1	1	1	1	0	0	0	0	0	0	0	6	0	0	0	0	0	1	0	0	0	0	1		2	NA	1
50	65	2	NA	4	NA	2	NA	17		1	NA	4	5	3	NA	1		1 4 5 6 8	1	0	0	1	1	1	0	1	0	0	0	0	0	0	0	6	0	0	0	0	0	1	0	0	0	0	1		2	NA	1
51	26	2	NA	5	NA	2	NA	13		1	NA	3	3	2	NA	2		1 3 4 5 8	1	0	1	1	1	0	0	1	0	0	0	0	0	0	0	7	0	0	0	0	0	0	1	0	0	0	2		1	0	3
52	45	2	NA	2	NA	2	NA	17		1	NA	3	2	1	NA	1		1 4 5 7 8	1	0	0	1	1	0	1	1	0	0	0	0	0	0	0	6	0	0	0	0	0	1	0	0	0	0	2		2	20	1
53	40	2	NA	3	NA	2	NA	77	Ranna r kaj koren	1	NA	7	6	1	NA	2		1 3 4 5 7 8	1	0	1	1	1	0	1	1	0	0	0	0	0	0	0	6 7	0	0	0	0	0	1	1	0	0	0	2		1	0	3
54	19	1	NA	6	NA	1	NA	14		1	NA	4	3	3	NA	2		1 4 5 7 8	1	0	0	1	1	0	1	1	0	0	0	0	0	0	0	6	0	0	0	0	0	1	0	0	0	0	2		1	3	3
55	31	2	NA	3	NA	2	NA	17		1	NA	4	5	2	NA	1		1 3 4 5 7 8 9	1	0	1	1	1	0	1	1	1	0	0	0	0	0	0	5 6 7	0	0	0	0	1	1	1	0	0	0	2		1	NA	1
56	33	2	NA	3	NA	2	NA	77	Ranna r kaj koren	1	NA	4	5	2	NA	2		1 8	1	0	0	0	0	0	0	1	0	0	0	0	0	0	0	7	0	0	0	0	0	0	1	0	0	0	2		2	0	3
57	25	2	NA	3	NA	2	NA	17		1	NA	4	2	2	NA	2		1 3 4 5 7 8 9	1	0	1	1	1	0	1	1	1	0	0	0	0	0	0	1 6	1	0	0	0	0	1	0	0	0	0	2		2	5	3
58	21	2	NA	6	NA	2	NA	17		1	NA	3	3	2	NA	2		1 7 8	1	0	0	0	0	0	1	1	0	0	0	0	0	0	0	4 5 6 7	0	0	0	1	1	1	1	0	0	0	2		1	0	3
59	50	2	NA	4	NA	2	NA	17		1	NA	7	6	2	NA	3		1 3 4 5 7 8 9	1	0	1	1	1	0	1	1	1	0	0	0	0	0	0	3 6	0	0	1	0	0	1	0	0	0	0	2		1	2	1
60	65	2	NA	2	NA	4	NA	17		1	NA	4	9	7	NA	3		1 3 4 5 7 8	1	0	1	1	1	0	1	1	0	0	0	0	0	0	0	5 7 6	0	0	0	0	1	1	1	0	0	0	2		2	0	3
61	25	1	NA	5	NA	2	NA	6		1	NA	3	5	1	NA	2		1 4 6 8 7	1	0	0	1	0	1	1	1	0	0	0	0	0	0	0	6 7	0	0	0	0	0	1	1	0	0	0	2		1	0	3
62	22	1	NA	9	NA	2	NA	8		1	NA	2	5	1	NA	2		1 8	1	0	0	0	0	0	0	1	0	0	0	0	0	0	0	6 7 8	0	0	0	0	0	1	1	1	0	0	2		1	0	1
63	48	1	NA	3	NA	2	NA	8		1	NA	5	5	1	NA	2		1 8	1	0	0	0	0	0	0	1	0	0	0	0	0	0	0	6 7	0	0	0	0	0	1	1	0	0	0	2		2	0	1
64	30	2	NA	6	NA	2	NA	17		1	NA	3	4	2	NA	2		1 5 8 7 9	1	0	0	0	1	0	1	1	1	0	0	0	0	0	0	5 6	0	0	0	0	1	1	0	0	0	0	2		1	0	1
65	40	2	NA	3	NA	2	NA	17		1	NA	5	5	2	NA	3		1 3 4 5 6 7 8	1	0	1	1	1	1	1	1	0	0	0	0	0	0	0	6 7	0	0	0	0	0	1	1	0	0	0	2		1	NA	1
66	33	1	NA	6	NA	2	NA	8		1	NA	4	6	1	NA	3		1 4 5 7 8	1	0	0	1	1	0	1	1	0	0	0	0	0	0	0	6 7	0	0	0	0	0	1	1	0	0	0	2		2	0	3
67	38	2	NA	3	NA	2	NA	17		1	NA	4	3	2	NA	2		1 5 8	1	0	0	0	1	0	0	1	0	0	0	0	0	0	0	6	0	0	0	0	0	1	0	0	0	0	2		2	2	3
68	38	2	NA	1	NA	2	NA	17		1	NA	5	4	2	NA	2		1 5 8	1	0	0	0	1	0	0	1	0	0	0	0	0	0	0	6 7	0	0	0	0	0	1	1	0	0	0	2		2	10	3
69	21	2	NA	6	NA	2	NA	17		1	NA	3	3	2	NA	2		1 4 5 8	1	0	0	1	1	0	0	1	0	0	0	0	0	0	0	6	0	0	0	0	0	1	0	0	0	0	2		2	0	3
70	23	2	NA	6	NA	2	NA	17		1	NA	7	8	7	NA	2		1 3 4 5 7 8	1	0	1	1	1	0	1	1	0	0	0	0	0	0	0	3 6 7	0	0	1	0	0	1	1	0	0	0	2		2	0	3
71	28	2	NA	5	NA	2	NA	17		1	NA	4	5	2	NA	1		1 4 5 6 7 8	1	0	0	1	1	1	1	1	0	0	0	0	0	0	0	6	0	0	0	0	0	1	0	0	0	0	2		2	NA	1
72	40	2	NA	8	NA	2	NA	8		1	NA	5	5	2	NA	2		1 4 5 7 8	1	0	0	1	1	0	1	1	0	0	0	0	0	0	0	6 7	0	0	0	0	0	1	1	0	0	0	2		2	0	3
73	28	2	NA	1	NA	2	NA	13		1	NA	7	7	2	NA	2		1 3 4 5 7 8 9	1	0	1	1	1	0	1	1	1	0	0	0	0	0	0	3 6 7	0	0	1	0	0	1	1	0	0	0	2		2	0	3
74	27	2	NA	2	NA	2	NA	17		1	NA	5	3	2	NA	2		1 3 4 5 7 8 9	1	0	1	1	1	0	1	1	1	0	0	0	0	0	0	6	0	0	0	0	0	1	0	0	0	0	2		2	1	3
75	40	1	NA	5	NA	2	NA	8		1	NA	4	6	1	NA	1		1 3 4 5 7 8	1	0	1	1	1	0	1	1	0	0	0	0	0	0	0	6	0	0	0	0	0	1	0	0	0	0	2		2	NA	3
76	42	1	NA	8	NA	2	NA	8		1	NA	4	5	1	NA	1		1 3 4 5 7 8	1	0	1	1	1	0	1	1	0	0	0	0	0	0	0	5 6 7	0	0	0	0	1	1	1	0	0	0	2		2	NA	3
77	55	2	NA	3	NA	2	NA	17		1	NA	4	11	2	NA	1		1 3 4 5 8	1	0	1	1	1	0	0	1	0	0	0	0	0	0	0	6 7	0	0	0	0	0	1	1	0	0	0	2		2	NA	3
78	29	1	NA	2	NA	2	NA	7		1	NA	4	3	1	NA	2		1 3 4 5 7 8	1	0	1	1	1	0	1	1	0	0	0	0	0	0	0	6	0	0	0	0	0	1	0	0	0	0	2		2	1	3
79	19	2	NA	6	NA	2	NA	17		1	NA	5	11	5	NA	1		1 3 4 8 5	1	0	1	1	1	0	0	1	0	0	0	0	0	0	0	6 7	0	0	0	0	0	1	1	0	0	0	2		2	NA	3
80	19	2	NA	4	NA	2	NA	17		1	NA	7	8	2	NA	2		1 4 5 7 8	1	0	0	1	1	0	1	1	0	0	0	0	0	0	0	6 7	0	0	0	0	0	1	1	0	0	0	2		2	2	3
81	40	1	NA	2	NA	2	NA	8		1	NA	4	8	1	NA	2		1 4 7 8 5	1	0	0	1	1	0	1	1	0	0	0	0	0	0	0	6 7	0	0	0	0	0	1	1	0	0	0	2		2	0	3
82	29	1	NA	5	NA	2	NA	8		1	NA	4	4	1	NA	2		5 1 3 4 7 8	1	0	1	1	1	0	1	1	0	0	0	0	0	0	0	7 6	0	0	0	0	0	1	1	0	0	0	2		2	2	3
83	50	2	NA	2	NA	2	NA	17		1	NA	5	8	2	NA	1		1 4 5 8	1	0	0	1	1	0	0	1	0	0	0	0	0	0	0	3 6 7	0	0	1	0	0	1	1	0	0	0	2		1	NA	3
84	44	1	NA	1	NA	2	NA	6		1	NA	7	7	1	NA	2		1 4 5 8	1	0	0	1	1	0	0	1	0	0	0	0	0	0	0	6 7	0	0	0	0	0	1	1	0	0	0	2		2	2	3
85	25	2	NA	4	NA	2	NA	17		1	NA	5	4	2	NA	2		1 3 4 5 7 8	1	0	1	1	1	0	1	1	0	0	0	0	0	0	0	1 6 7	1	0	0	0	0	1	1	0	0	0	1		2	NA	2
86	30	2	NA	4	NA	2	NA	17		1	NA	5	6	2	NA	2		1 3 4 5 8 9	1	0	1	1	1	0	0	1	1	0	0	0	0	0	0	6	0	0	0	0	0	1	0	0	0	0	2		1	0	3
87	22	2	NA	1	NA	2	NA	17		1	NA	4	4	2	NA	1		1 3 4 5 6 7 8	1	0	1	1	1	1	1	1	0	0	0	0	0	0	0	6	0	0	0	0	0	1	0	0	0	0	2		2	0	3
88	25	2	NA	3	NA	2	NA	17		1	NA	4	3	2	NA	2		1 8	1	0	0	0	0	0	0	1	0	0	0	0	0	0	0	6 7	0	0	0	0	0	1	1	0	0	0	2		2	0	3
89	30	2	NA	5	NA	2	NA	17		1	NA	5	7	2	NA	1		1 3 8	1	0	1	0	0	0	0	1	0	0	0	0	0	0	0	7	0	0	0	0	0	0	1	0	0	0	2		2	0	3
90	38	1	NA	1	NA	2	NA	8		1	NA	4	5	1	NA	2		1 4 5 8	1	0	0	1	1	0	0	1	0	0	0	0	0	0	0	6	0	0	0	0	0	1	0	0	0	0	2		2	0	3
91	49	2	NA	5	NA	2	NA	17		1	NA	3	5	2	NA	1		1 3 4 5 6 7 8 9	1	0	1	1	1	1	1	1	1	0	0	0	0	0	0	5 6	0	0	0	0	1	1	0	0	0	0	2		2	0	3
92	35	1	NA	2	NA	2	NA	7		1	NA	3	5	1	NA	2		1 3 5 8	1	0	1	0	1	0	0	1	0	0	0	0	0	0	0	7	0	0	0	0	0	0	1	0	0	0	2		2	2	3
93	40	2	NA	5	NA	2	NA	17		1	NA	5	5	2	NA	1		1 3 4 5 6 7 8	1	0	1	1	1	1	1	1	0	0	0	0	0	0	0	5 6	0	0	0	0	1	1	0	0	0	0	2		1	NA	3
94	20	2	NA	1	NA	2	NA	17		1	NA	3	7	7	NA	1		1 3 5 4 8	1	0	1	1	1	0	0	1	0	0	0	0	0	0	0	6	0	0	0	0	0	1	0	0	0	0	2		1	0	3
95	23	2	NA	3	NA	2	NA	17		1	NA	3	3	2	NA	2		1 3 8	1	0	1	0	0	0	0	1	0	0	0	0	0	0	0	6 7	0	0	0	0	0	1	1	0	0	0	2		2	0	3
96	23	2	NA	6	NA	2	NA	17		1	NA	4	2	2	NA	2		1 4 5 7 8	1	0	0	1	1	0	1	1	0	0	0	0	0	0	0	8 6	0	0	0	0	0	1	0	1	0	0	2		2	NA	1
97	38	1	NA	4	NA	2	NA	7		1	NA	5	4	1	NA	2		1 4 8	1	0	0	1	0	0	0	1	0	0	0	0	0	0	0	7	0	0	0	0	0	0	1	0	0	0	2		2	15	3
98	30	2	NA	6	NA	2	NA	17		1	NA	4	5	2	NA	1		1 3 4 5 8	1	0	1	1	1	0	0	1	0	0	0	0	0	0	0	6	0	0	0	0	0	1	0	0	0	0	2		1	0	3
99	30	2	NA	3	NA	2	NA	17		1	NA	7	4	2	NA	1		1 3 4 5 7 8	1	0	1	1	1	0	1	1	0	0	0	0	0	0	0	6 7	0	0	0	0	0	1	1	0	0	0	2		1	0	3
100	55	2	NA	1	NA	4	NA	17		1	NA	3	5	1	NA	2		1 8	1	0	0	0	0	0	0	1	0	0	0	0	0	0	0	7 6	0	0	0	0	0	1	1	0	0	0	2		1	0	3
101	35	2	NA	2	NA	2	NA	13		1	NA	3	3	1	NA	2		1 3 5 8 9	1	0	1	0	1	0	0	1	1	0	0	0	0	0	0	7	0	0	0	0	0	0	1	0	0	0	2		1	60	1
102	34	2	NA	3	NA	2	NA	8		1	NA	5	4	2	NA	1		1 3 4 5 7 8	1	0	1	1	1	0	1	1	0	0	0	0	0	0	0	5 6 7	0	0	0	0	1	1	1	0	0	0	2		1	30	1
103	26	2	NA	5	NA	2	NA	17		1	NA	2	4	2	NA	2		1 3 4 7 8	1	0	1	1	0	0	1	1	0	0	0	0	0	0	0	6 7	0	0	0	0	0	1	1	0	0	0	2		1	10	1
104	26	2	NA	3	NA	2	NA	17		1	NA	5	3	2	NA	2		1 3 4 5 7 8 9	1	0	1	1	1	0	1	1	1	0	0	0	0	0	0	3 6 7	0	0	1	0	0	1	1	0	0	0	2		1	10	1
105	34	2	NA	2	NA	2	NA	8		1	NA	5	3	2	NA	2		1 3 5 7 8	1	0	1	0	1	0	1	1	0	0	0	0	0	0	0	6 7	0	0	0	0	0	1	1	0	0	0	2		1	10	1
106	52	1	NA	2	NA	2	NA	7		1	NA	2	5	1	NA	2		1 3 7 8 9	1	0	1	0	0	0	1	1	1	0	0	0	0	0	0	6 7	0	0	0	0	0	1	1	0	0	0	2		1	20	1
107	45	2	NA	2	NA	2	NA	17		1	NA	5	5	2	NA	1		1 3 4 5 6 7 8 9	1	0	1	1	1	1	1	1	1	0	0	0	0	0	0	3 6 7	0	0	1	0	0	1	1	0	0	0	2		1	10	1
108	50	1	NA	3	NA	2	NA	8		1	NA	5	4	1	NA	1		1 3 4 5 7 8	1	0	1	1	1	0	1	1	0	0	0	0	0	0	0	6 7	0	0	0	0	0	1	1	0	0	0	2		1	10	1
109	24	2	NA	2	NA	2	NA	17		1	NA	3	3	2	NA	2		1 8	1	0	0	0	0	0	0	1	0	0	0	0	0	0	0	6	0	0	0	0	0	1	0	0	0	0	2		1	10	2
110	30	2	NA	2	NA	2	NA	8		1	NA	3	5	1	NA	2		1 3 4 5 7 8	1	0	1	1	1	0	1	1	0	0	0	0	0	0	0	5 6 7	0	0	0	0	1	1	1	0	0	0	2		2	10	2
111	28	2	NA	8	NA	2	NA	8		1	NA	4	3	2	NA	2		1 6 7 8	1	0	0	0	0	1	1	1	0	0	0	0	0	0	0	6 7	0	0	0	0	0	1	1	0	0	0	2		2	10	1
112	19	2	NA	6	NA	1	NA	14		1	NA	4	10	3	NA	2		1 3 4 5 7 8	1	0	1	1	1	0	1	1	0	0	0	0	0	0	0	6 7	0	0	0	0	0	1	1	0	0	0	2		1	20	2
113	22	2	NA	6	NA	2	NA	17		1	NA	4	5	2	NA	1		1 4 5 7 8	1	0	0	1	1	0	1	1	0	0	0	0	0	0	0	6 7	0	0	0	0	0	1	1	0	0	0	2		2	10	1
114	50	2	NA	1	NA	2	NA	16		1	NA	1	2	1	NA	2		1 7 8	1	0	0	0	0	0	1	1	0	0	0	0	0	0	0	7	0	0	0	0	0	0	1	0	0	0	2		2	5	1
115	35	2	NA	3	NA	2	NA	17		1	NA	4	6	2	NA	1		1 3 4 5 6 7 8	1	0	1	1	1	1	1	1	0	0	0	0	0	0	0	3 6 7	0	0	1	0	0	1	1	0	0	0	2		1	20	1
116	40	2	NA	5	NA	2	NA	17		1	NA	1	4	2	NA	1		1 4 5 7 8 9	1	0	0	1	1	0	1	1	1	0	0	0	0	0	0	6 7	0	0	0	0	0	1	1	0	0	0	2		1	10	1
117	23	2	NA	3	NA	2	NA	17		1	NA	3	5	2	NA	2		1 4 7 8	1	0	0	1	0	0	1	1	0	0	0	0	0	0	0	3 7 8	0	0	1	0	0	0	1	1	0	0	2		2	10	1
118	39	2	NA	3	NA	2	NA	17		1	NA	3	5	2	NA	2		1 3 4 5 7 8	1	0	1	1	1	0	1	1	0	0	0	0	0	0	0	6 7	0	0	0	0	0	1	1	0	0	0	2		2	10	1
119	38	1	NA	6	NA	2	NA	8		1	NA	4	3	1	NA	1		1 3 4 5 7 8 9	1	0	1	1	1	0	1	1	1	0	0	0	0	0	0	3 6 7	0	0	1	0	0	1	1	0	0	0	2		1	10	1
120	42	1	NA	3	NA	2	NA	2		1	NA	4	5	1	NA	2		1 3 4 7 8	1	0	1	1	0	0	1	1	0	0	0	0	0	0	0	6 7	0	0	0	0	0	1	1	0	0	0	2		1	10	1
121	30	2	NA	1	NA	2	NA	17		1	NA	5	5	2	NA	2		1 4 7 8	1	0	0	1	0	0	1	1	0	0	0	0	0	0	0	5 6 7	0	0	0	0	1	1	1	0	0	0	2		2	10	1
122	42	2	NA	2	NA	2	NA	17		1	NA	3	6	2	NA	2		1 3 4 5 7 8	1	0	1	1	1	0	1	1	0	0	0	0	0	0	0	6 7	0	0	0	0	0	1	1	0	0	0	2		1	10	2
123	24	2	NA	2	NA	2	NA	17		1	NA	2	4	2	NA	2		1 3 4 7 8	1	0	1	1	0	0	1	1	0	0	0	0	0	0	0	4 6 7	0	0	0	1	0	1	1	0	0	0	2		1	15	1
124	20	2	NA	5	NA	2	NA	17		1	NA	3	3	2	NA	2		1 4 7 8 9	1	0	0	1	0	0	1	1	1	0	0	0	0	0	0	5 6	0	0	0	0	1	1	0	0	0	0	2		1	15	1
125	44	2	NA	5	NA	2	NA	8		1	NA	4	4	1	NA	1		1 3 4 5 6 7 8 9	1	0	1	1	1	1	1	1	1	0	0	0	0	0	0	6 7	0	0	0	0	0	1	1	0	0	0	2		1	20	1
126	26	2	NA	6	NA	2	NA	17		1	NA	3	4	2	NA	2		1 4 7 8	1	0	0	1	0	0	1	1	0	0	0	0	0	0	0	5 6	0	0	0	0	1	1	0	0	0	0	2		2	NA	1
127	20	2	NA	3	NA	2	NA	17		1	NA	3	5	2	NA	1		1 4 5 7 8 9	1	0	0	1	1	0	1	1	1	0	0	0	0	0	0	5 6	0	0	0	0	1	1	0	0	0	0	2		1	2	1
128	40	2	NA	8	NA	2	NA	17		1	NA	2	4	2	NA	1		1 3 4 5 6 7 8 9	1	0	1	1	1	1	1	1	1	0	0	0	0	0	0	6 7	0	0	0	0	0	1	1	0	0	0	2		2	10	1
129	30	2	NA	5	NA	2	NA	17		1	NA	5	4	2	NA	1		1 4 5 6 7 8 9	1	0	0	1	1	1	1	1	1	0	0	0	0	0	0	6 7	0	0	0	0	0	1	1	0	0	0	2		1	15	1
130	37	2	NA	5	NA	2	NA	17		1	NA	4	5	2	NA	2		1 3 4 5 7 8 9	1	0	1	1	1	0	1	1	1	0	0	0	0	0	0	6	0	0	0	0	0	1	0	0	0	0	2		1	20	1
131	38	2	NA	6	NA	2	NA	17		1	NA	3	6	2	NA	1		1 3 4 5 7 8 9	1	0	1	1	1	0	1	1	1	0	0	0	0	0	0	6 7	0	0	0	0	0	1	1	0	0	0	2		1	15	1
132	25	2	NA	6	NA	2	NA	17		1	NA	5	3	2	NA	2		1 3 4 5 7 8	1	0	1	1	1	0	1	1	0	0	0	0	0	0	0	1 6	1	0	0	0	0	1	0	0	0	0	2		2	15	1
133	54	2	NA	3	NA	2	NA	17		1	NA	5	4	2	NA	1		1 3 4 5 7 8	1	0	1	1	1	0	1	1	0	0	0	0	0	0	0	6 7	0	0	0	0	0	1	1	0	0	0	2		2	NA	1
134	55	2	NA	1	NA	2	NA	16		1	NA	3	4	7	NA	2		1 7 8	1	0	0	0	0	0	1	1	0	0	0	0	0	0	0	6 7	0	0	0	0	0	1	1	0	0	0	2		2	15	1
135	21	2	NA	6	NA	2	NA	17		1	NA	4	4	2	NA	2		1 3 4 5 7 8	1	0	1	1	1	0	1	1	0	0	0	0	0	0	0	5 6 7	0	0	0	0	1	1	1	0	0	0	2		2	15	1
136	19	2	NA	7	NA	1	NA	14		1	NA	6	5	4	NA	1		1 3 4 5 7 8	1	0	1	1	1	0	1	1	0	0	0	0	0	0	0	6 7	0	0	0	0	0	1	1	0	0	0	2		2	15	1
137	37	2	NA	5	NA	2	NA	17		1	NA	4	5	2	NA	2		1 7 8	1	0	0	0	0	0	1	1	0	0	0	0	0	0	0	6 7	0	0	0	0	0	1	1	0	0	0	2		2	15	1
138	24	2	NA	2	NA	2	NA	17		1	NA	3	4	2	NA	2		1 3 4 5 8	1	0	1	1	1	0	0	1	0	0	0	0	0	0	0	6 7	0	0	0	0	0	1	1	0	0	0	2		2	15	1
139	27	2	NA	6	NA	2	NA	17		1	NA	3	3	2	NA	2		1 4 8	1	0	0	1	0	0	0	1	0	0	0	0	0	0	0	6	0	0	0	0	0	1	0	0	0	0	2		2	10	1
140	26	2	NA	2	NA	2	NA	17		1	NA	3	4	2	NA	2		1 7 8	1	0	0	0	0	0	1	1	0	0	0	0	0	0	0	6	0	0	0	0	0	1	0	0	0	0	2		2	10	1
141	21	2	NA	6	NA	2	NA	17		1	NA	4	5	5	NA	2		1 4 7 8	1	0	0	1	0	0	1	1	0	0	0	0	0	0	0	6 7	0	0	0	0	0	1	1	0	0	0	2		2	10	1
142	20	2	NA	3	NA	2	NA	17		1	NA	3	2	2	NA	2		1 7 8	1	0	0	0	0	0	1	1	0	0	0	0	0	0	0	6 8	0	0	0	0	0	1	0	1	0	0	2		2	20	1
143	27	2	NA	8	NA	2	NA	17		1	NA	4	4	2	NA	2		1 3 4 7 8	1	0	1	1	0	0	1	1	0	0	0	0	0	0	0	5 6 7 8	0	0	0	0	1	1	1	1	0	0	2		2	15	1
144	39	1	NA	2	NA	2	NA	7		1	NA	3	4	1	NA	2		1 3 4 8	1	0	1	1	0	0	0	1	0	0	0	0	0	0	0	6 7	0	0	0	0	0	1	1	0	0	0	2		2	2	1
145	23	2	NA	6	NA	2	NA	17		1	NA	3	4	5	NA	2		1 7 8	1	0	0	0	0	0	1	1	0	0	0	0	0	0	0	6 7	0	0	0	0	0	1	1	0	0	0	2		2	15	1
146	28	2	NA	5	NA	2	NA	17		1	NA	4	8	2	NA	1		1 3 4 5 6 7 8 9	1	0	1	1	1	1	1	1	1	0	0	0	0	0	0	6 7	0	0	0	0	0	1	1	0	0	0	2		1	20	1
147	34	2	NA	2	NA	2	NA	8		1	NA	4	5	1	NA	2		1 4 5 7 8	1	0	0	1	1	0	1	1	0	0	0	0	0	0	0	6	0	0	0	0	0	1	0	0	0	0	2		2	15	1
148	40	2	NA	6	NA	2	NA	17		1	NA	3	4	2	NA	2		1 7 8	1	0	0	0	0	0	1	1	0	0	0	0	0	0	0	6	0	0	0	0	0	1	0	0	0	0	2		1	20	1
149	26	2	NA	1	NA	2	NA	17		1	NA	3	4	2	NA	2		1 7 8	1	0	0	0	0	0	1	1	0	0	0	0	0	0	0	6	0	0	0	0	0	1	0	0	0	0	2		2	15	1
150	22	2	NA	6	NA	1	NA	14		1	NA	3	2	3	NA	2		1 3 7 8	1	0	1	0	0	0	1	1	0	0	0	0	0	0	0	6 7	0	0	0	0	0	1	1	0	0	0	2		2	20	1
151	40	2	NA	1	NA	2	NA	17		1	NA	6	7	2	NA	2		1 3 4 5 7 8	1	0	1	1	1	0	1	1	0	0	0	0	0	0	0	6 7	0	0	0	0	0	1	1	0	0	0	1		1	0	1
152	45	2	NA	2	NA	2	NA	17		1	NA	3	5	3	NA	2		1 3 4 8	1	0	1	1	0	0	0	1	0	0	0	0	0	0	0	6 7	0	0	0	0	0	1	1	0	0	0	1		1	NA	1
153	35	2	NA	3	NA	2	NA	17		1	NA	3	3	2	NA	2		1 3 5 8 9	1	0	1	0	1	0	0	1	1	0	0	0	0	0	0	6 7	0	0	0	0	0	1	1	0	0	0	1		1	NA	2
154	40	2	NA	6	NA	2	NA	17		1	NA	6	4	2	NA	3		1 3 4 5 7 8 9	1	0	1	1	1	0	1	1	1	0	0	0	0	0	0	8 7 6	0	0	0	0	0	1	1	1	0	0	1		1	NA	1
155	45	2	NA	1	NA	2	NA	17		1	NA	2	4	2	NA	2		1 3 4 8	1	0	1	1	0	0	0	1	0	0	0	0	0	0	0	7	0	0	0	0	0	0	1	0	0	0	1		1	30	1
156	45	1	NA	5	NA	2	NA	77	Dorji,kj kore	1	NA	6	4	2	NA	3		1 3 4 5 7 8	1	0	1	1	1	0	1	1	0	0	0	0	0	0	0	6 7 8	0	0	0	0	0	1	1	1	0	0	1		1	NA	1
157	19	2	NA	6	NA	1	NA	14		1	NA	3	3	7	NA	2		1 3 4 5 8	1	0	1	1	1	0	0	1	0	0	0	0	0	0	0	6 7	0	0	0	0	0	1	1	0	0	0	1		1	NA	1
158	24	2	NA	6	NA	2	NA	17		1	NA	4	6	2	NA	3		1 3 4 5 8 7 9	1	0	1	1	1	0	1	1	1	0	0	0	0	0	0	6 7	0	0	0	0	0	1	1	0	0	0	1		1	NA	3
159	20	2	NA	5	NA	2	NA	17		1	NA	3	3	2	NA	2		1 4 5 7 8	1	0	0	1	1	0	1	1	0	0	0	0	0	0	0	8 6 7	0	0	0	0	0	1	1	1	0	0	1		2	5	3
160	65	2	NA	1	NA	2	NA	17		1	NA	4	2	2	NA	2		1 3 4	1	0	1	1	0	0	0	0	0	0	0	0	0	0	0	7 6	0	0	0	0	0	1	1	0	0	0	1		2	NA	3
161	50	2	NA	2	NA	2	NA	17		1	NA	5	2	2	NA	2		1 8	1	0	0	0	0	0	0	1	0	0	0	0	0	0	0	7	0	0	0	0	0	0	1	0	0	0	2		2	10	1
162	38	1	NA	5	NA	2	NA	8		1	NA	4	4	1	NA	1		1 3 4 5 7 8	1	0	1	1	1	0	1	1	0	0	0	0	0	0	0	6 7	0	0	0	0	0	1	1	0	0	0	1		2	NA	3
163	21	2	NA	7	NA	2	NA	14		1	NA	5	4	7	NA	3		1 3 4 5 7 9	1	0	1	1	1	0	1	0	1	0	0	0	0	0	0	8 6 7	0	0	0	0	0	1	1	1	0	0	1		1	NA	3
164	35	2	NA	4	NA	2	NA	17		1	NA	3	3	2	NA	2		1 3 4 5 7 8	1	0	1	1	1	0	1	1	0	0	0	0	0	0	0	6 7	0	0	0	0	0	1	1	0	0	0	1		1	NA	3
165	32	2	NA	5	NA	2	NA	17		1	NA	4	5	2	NA	3		1 3 4 5 7 8	1	0	1	1	1	0	1	1	0	0	0	0	0	0	0	6 7	0	0	0	0	0	1	1	0	0	0	1		2	NA	3
166	26	2	NA	6	NA	2	NA	17		1	NA	4	8	2	NA	1		1 3 4 7 8	1	0	1	1	0	0	1	1	0	0	0	0	0	0	0	7 6 8	0	0	0	0	0	1	1	1	0	0	1		2	NA	3
167	25	1	NA	9	NA	1	NA	14		1	NA	3	5	8	NA	2		1 3 4 5 8 7	1	0	1	1	1	0	1	1	0	0	0	0	0	0	0	6 7	0	0	0	0	0	1	1	0	0	0	1		2	NA	3
168	35	2	NA	5	NA	2	NA	17		1	NA	4	3	2	NA	3		1 3 4 5 6 8 9	1	0	1	1	1	1	0	1	1	0	0	0	0	0	0	6 7	0	0	0	0	0	1	1	0	0	0	1		2	NA	3
169	45	2	NA	1	NA	2	NA	13		1	NA	3	5	2	NA	2		1 3	1	0	1	0	0	0	0	0	0	0	0	0	0	0	0	6	0	0	0	0	0	1	0	0	0	0	1		2	NA	3
170	28	1	NA	6	NA	2	NA	8		1	NA	4	9	7	NA	3		1 3 4 5 7 8	1	0	1	1	1	0	1	1	0	0	0	0	0	0	0	3 6 7	0	0	1	0	0	1	1	0	0	0	1		2	NA	3
171	23	2	NA	3	NA	2	NA	17		1	NA	3	4	2	NA	2		1 3 4 5 7 8	1	0	1	1	1	0	1	1	0	0	0	0	0	0	0	6 7	0	0	0	0	0	1	1	0	0	0	1		1	NA	3
172	55	1	NA	5	NA	2	NA	8		1	NA	4	9	1	NA	1		1 3 4 5 7 8	1	0	1	1	1	0	1	1	0	0	0	0	0	0	0	7 6	0	0	0	0	0	1	1	0	0	0	1		1	NA	3
173	24	2	NA	8	NA	2	NA	8		1	NA	2	5	2	NA	2		1 3 4 5 7 8	1	0	1	1	1	0	1	1	0	0	0	0	0	0	0	3 6 7 8 1	1	0	1	0	0	1	1	1	0	0	1		1	NA	3
174	26	2	NA	8	NA	2	NA	17		1	NA	4	5	7	NA	3		1 3 4 5 7 8	1	0	1	1	1	0	1	1	0	0	0	0	0	0	0	6 7	0	0	0	0	0	1	1	0	0	0	1		1	NA	3
175	40	2	NA	2	NA	2	NA	13		1	NA	2	2	1	NA	2		1 3 5	1	0	1	0	1	0	0	0	0	0	0	0	0	0	0	7	0	0	0	0	0	0	1	0	0	0	1		2	5	3
176	26	2	NA	3	NA	2	NA	17		1	NA	3	4	2	NA	2		1 8	1	0	0	0	0	0	0	1	0	0	0	0	0	0	0	7	0	0	0	0	0	0	1	0	0	0	1		1	NA	3
177	21	2	NA	3	NA	2	NA	17		1	NA	4	4	2	NA	2		1 8	1	0	0	0	0	0	0	1	0	0	0	0	0	0	0	6 7	0	0	0	0	0	1	1	0	0	0	1		2	NA	3
178	30	1	NA	3	NA	2	NA	7		1	NA	6	3	1	NA	2		1 3 4 5 8 9	1	0	1	1	1	0	0	1	1	0	0	0	0	0	0	6 7	0	0	0	0	0	1	1	0	0	0	1		2	NA	3
179	18	2	NA	5	NA	2	NA	17		1	NA	3	3	2	NA	2		1 8	1	0	0	0	0	0	0	1	0	0	0	0	0	0	0	6 7	0	0	0	0	0	1	1	0	0	0	1		2	NA	3
180	30	2	NA	8	NA	2	NA	17		1	NA	4	5	2	NA	3		1 3 4 5 8 6	1	0	1	1	1	1	0	1	0	0	0	0	0	0	0	7 6	0	0	0	0	0	1	1	0	0	0	1		2	NA	3
181	36	2	NA	8	NA	2	NA	17		1	NA	5	5	2	NA	2		1 3 4 5 8 7	1	0	1	1	1	0	1	1	0	0	0	0	0	0	0	6 7	0	0	0	0	0	1	1	0	0	0	1		2	NA	3
182	36	2	NA	6	NA	2	NA	17		1	NA	5	4	2	NA	2		1 3 4 5 7	1	0	1	1	1	0	1	0	0	0	0	0	0	0	0	6 7	0	0	0	0	0	1	1	0	0	0	1		2	NA	1
183	50	2	NA	1	NA	2	NA	17		1	NA	2	4	2	NA	2		1 3 4 5 8	1	0	1	1	1	0	0	1	0	0	0	0	0	0	0	6 7	0	0	0	0	0	1	1	0	0	0	1		1	NA	3
184	38	1	NA	5	NA	2	NA	7		1	NA	5	6	1	NA	3		1 3 4 5 6 7 8	1	0	1	1	1	1	1	1	0	0	0	0	0	0	0	6 7	0	0	0	0	0	1	1	0	0	0	1		2	NA	3
185	45	2	NA	1	NA	2	NA	17		1	NA	2	5	3	NA	2		1 3 4 5	1	0	1	1	1	0	0	0	0	0	0	0	0	0	0	6 7	0	0	0	0	0	1	1	0	0	0	1		2	NA	3
186	40	2	NA	5	NA	2	NA	17		1	NA	4	5	2	NA	1		1 3 4 5 6 7 8 9	1	0	1	1	1	1	1	1	1	0	0	0	0	0	0	8 7 6	0	0	0	0	0	1	1	1	0	0	1		1	NA	3
187	32	1	NA	6	NA	2	NA	8		1	NA	4	2	1	NA	2		1 3 4	1	0	1	1	0	0	0	0	0	0	0	0	0	0	0	7 6	0	0	0	0	0	1	1	0	0	0	1		2	NA	3
188	27	2	NA	2	NA	2	NA	17		1	NA	3	4	2	NA	2		1 3 4 5 7	1	0	1	1	1	0	1	0	0	0	0	0	0	0	0	6 7	0	0	0	0	0	1	1	0	0	0	1		1	NA	3
189	20	2	NA	6	NA	1	NA	14		1	NA	3	4	7	NA	2		1 3 4 5	1	0	1	1	1	0	0	0	0	0	0	0	0	0	0	6 7	0	0	0	0	0	1	1	0	0	0	1		2	NA	3
190	38	2	NA	5	NA	2	NA	17		1	NA	5	4	2	NA	1		1 3 7	1	0	1	0	0	0	1	0	0	0	0	0	0	0	0	5 6 7	0	0	0	0	1	1	1	0	0	0	1		2	NA	3
191	19	2	NA	6	NA	2	NA	17		1	NA	6	4	2	NA	1		1 2 3 4 5 7 8	1	1	1	1	1	0	1	1	0	0	0	0	0	0	0	6 7	0	0	0	0	0	1	1	0	0	0	1		1	NA	3
192	35	2	NA	2	NA	2	NA	77	Pion	3	NA	3	7	8	NA	3		1 3 4 5 8	1	0	1	1	1	0	0	1	0	0	0	0	0	0	0	6 7	0	0	0	0	0	1	1	0	0	0	1		2	NA	3
193	28	2	NA	6	NA	2	NA	17		1	NA	4	4	2	NA	2		1 3 4 5 7 8	1	0	1	1	1	0	1	1	0	0	0	0	0	0	0	6 7	0	0	0	0	0	1	1	0	0	0	1		2	10	3
194	18	1	NA	5	NA	1	NA	14		1	NA	5	7	7	NA	1		1 3 4 5 7 9	1	0	1	1	1	0	1	0	1	0	0	0	0	0	0	6 7	0	0	0	0	0	1	1	0	0	0	1		2	NA	3
195	34	2	NA	8	NA	2	NA	17		1	NA	4	5	2	NA	2		1 3 5 8	1	0	1	0	1	0	0	1	0	0	0	0	0	0	0	7 6	0	0	0	0	0	1	1	0	0	0	1		2	NA	3
196	35	2	NA	4	NA	2	NA	17		1	NA	3	2	2	NA	2		1 3 5 8	1	0	1	0	1	0	0	1	0	0	0	0	0	0	0	7	0	0	0	0	0	0	1	0	0	0	1		2	NA	3
197	45	2	NA	3	NA	3	NA	17		1	NA	3	4	8	NA	2		1 3 5 7	1	0	1	0	1	0	1	0	0	0	0	0	0	0	0	6 7	0	0	0	0	0	1	1	0	0	0	1		1	NA	3
198	19	2	NA	4	NA	2	NA	17		1	NA	3	2	2	NA	2		1 8	1	0	0	0	0	0	0	1	0	0	0	0	0	0	0	6 7	0	0	0	0	0	1	1	0	0	0	2		2	2	1
199	35	2	NA	3	NA	2	NA	17		1	NA	5	7	2	NA	1		1 3 4 5	1	0	1	1	1	0	0	0	0	0	0	0	0	0	0	6 7	0	0	0	0	0	1	1	0	0	0	1		2	NA	3
200	30	2	NA	5	NA	2	NA	17		1	NA	4	4	2	NA	1		1 3 4 5 7 9	1	0	1	1	1	0	1	0	1	0	0	0	0	0	0	6 7	0	0	0	0	0	1	1	0	0	0	1		2	NA	3
201	25	2	NA	3	NA	2	NA	17		1	NA	4	4	2	NA	2		1 3 5 9 8 7	1	0	1	0	1	0	1	1	1	0	0	0	0	0	0	6 7	0	0	0	0	0	1	1	0	0	0	1		1	NA	3
202	24	2	NA	6	NA	2	NA	17		1	NA	5	4	2	NA	2		1 3 8	1	0	1	0	0	0	0	1	0	0	0	0	0	0	0	6 7 8	0	0	0	0	0	1	1	1	0	0	1		2	NA	3
203	38	2	NA	3	NA	2	NA	17		1	NA	5	4	2	NA	1		1 3 4 5 7 8 9	1	0	1	1	1	0	1	1	1	0	0	0	0	0	0	6 7 5 8	0	0	0	0	1	1	1	1	0	0	1		1	NA	3
204	35	2	NA	6	NA	2	NA	17		1	NA	5	3	2	NA	2		1 8 9	1	0	0	0	0	0	0	1	1	0	0	0	0	0	0	6 7	0	0	0	0	0	1	1	0	0	0	1		2	NA	3
204	25	2	NA	5	NA	2	NA	17		1	NA	4	3	2	NA	2		1 8 7	1	0	0	0	0	0	1	1	0	0	0	0	0	0	0	7	0	0	0	0	0	0	1	0	0	0	1		2	NA	3
206	24	2	NA	2	NA	2	NA	8		1	NA	4	2	2	NA	2		1 3 8 9	1	0	1	0	0	0	0	1	1	0	0	0	0	0	0	7 6	0	0	0	0	0	1	1	0	0	0	1		2	NA	1
207	50	2	NA	5	NA	4	NA	17		1	NA	5	5	2	NA	1		1 3 4 7 8 9	1	0	1	1	0	0	1	1	1	0	0	0	0	0	0	6 7 8	0	0	0	0	0	1	1	1	0	0	1		2	NA	1
208	24	2	NA	9	NA	1	NA	14		1	NA	5	6	3	NA	1		1 3 4 5 7 8 9	1	0	1	1	1	0	1	1	1	0	0	0	0	0	0	7 6 8	0	0	0	0	0	1	1	1	0	0	2		1	NA	3
209	26	2	NA	4	NA	2	NA	17		1	NA	4	4	2	NA	2		1 8	1	0	0	0	0	0	0	1	0	0	0	0	0	0	0	7	0	0	0	0	0	0	1	0	0	0	2		2	NA	3
210	44	1	NA	5	NA	2	NA	7		1	NA	6	5	1	NA	1		1 3 4 5 7 8	1	0	1	1	1	0	1	1	0	0	0	0	0	0	0	6 7	0	0	0	0	0	1	1	0	0	0	2		2	NA	3
211	39	2	NA	6	NA	2	NA	17		1	NA	6	5	2	NA	1		1 3 5 4 6 8	1	0	1	1	1	1	0	1	0	0	0	0	0	0	0	6 7	0	0	0	0	0	1	1	0	0	0	2		2	NA	3
212	40	2	NA	1	NA	2	NA	17		1	NA	4	6	2	NA	2		1 8	1	0	0	0	0	0	0	1	0	0	0	0	0	0	0	7	0	0	0	0	0	0	1	0	0	0	2		2	NA	3
213	55	1	NA	1	NA	2	NA	15		1	NA	4	6	3	NA	2		1 8	1	0	0	0	0	0	0	1	0	0	0	0	0	0	0	6	0	0	0	0	0	1	0	0	0	0	2		2	NA	3
214	20	2	NA	5	NA	2	NA	17		1	NA	4	5	2	NA	2		1 3 4 8	1	0	1	1	0	0	0	1	0	0	0	0	0	0	0	7 6	0	0	0	0	0	1	1	0	0	0	2		2	NA	3
215	24	2	NA	2	NA	2	NA	17		1	NA	4	3	2	NA	2		1 8	1	0	0	0	0	0	0	1	0	0	0	0	0	0	0	7	0	0	0	0	0	0	1	0	0	0	2		2	NA	3
216	40	2	NA	5	NA	2	NA	17		1	NA	6	6	2	NA	1		1 3 4 5 6 7 8	1	0	1	1	1	1	1	1	0	0	0	0	0	0	0	6 7 8	0	0	0	0	0	1	1	1	0	0	2		2	NA	3
217	35	2	NA	6	NA	2	NA	17		1	NA	6	5	2	NA	1		1 3 4 5 6 7 8	1	0	1	1	1	1	1	1	0	0	0	0	0	0	0	7 6	0	0	0	0	0	1	1	0	0	0	2		2	NA	3
218	38	2	NA	5	NA	2	NA	17		1	NA	6	4	2	NA	1		1 3 4 5 6 7 8	1	0	1	1	1	1	1	1	0	0	0	0	0	0	0	8 7 6	0	0	0	0	0	1	1	1	0	0	2		2	NA	3
219	19	2	NA	6	NA	1	NA	14		1	NA	5	4	3	NA	1		1 3 4 5 7 8	1	0	1	1	1	0	1	1	0	0	0	0	0	0	0	6 7	0	0	0	0	0	1	1	0	0	0	2		2	NA	3
220	19	2	NA	6	NA	1	NA	14		1	NA	5	6	3	NA	2		1 3 8	1	0	1	0	0	0	0	1	0	0	0	0	0	0	0	7 6	0	0	0	0	0	1	1	0	0	0	2		2	NA	3
221	20	2	NA	5	NA	2	NA	17		1	NA	3	4	4	NA	2		1 4 7 8	1	0	0	1	0	0	1	1	0	0	0	0	0	0	0	6 7	0	0	0	0	0	1	1	0	0	0	2		2	3	1
222	42	2	NA	1	NA	2	NA	13		1	NA	3	6	2	NA	2		1 7 8	1	0	0	0	0	0	1	1	0	0	0	0	0	0	0	6 7	0	0	0	0	0	1	1	0	0	0	2		2	20	1
224	55	2	NA	2	NA	2	NA	16		1	NA	4	3	1	NA	1		1 4 7 8	1	0	0	1	0	0	1	1	0	0	0	0	0	0	0	6 7	0	0	0	0	0	1	1	0	0	0	2		2	10	1
225	45	1	NA	6	NA	2	NA	8		1	NA	4	5	1	NA	1		1 3 4 5 7 8	1	0	1	1	1	0	1	1	0	0	0	0	0	0	0	6 7	0	0	0	0	0	1	1	0	0	0	2		2	15	1
225	22	2	NA	5	NA	2	NA	17		1	NA	3	4	3	NA	2		1 4 5 7 8	1	0	0	1	1	0	1	1	0	0	0	0	0	0	0	3 6 7	0	0	1	0	0	1	1	0	0	0	2		2	10	1
227	52	2	NA	2	NA	2	NA	16		1	NA	4	5	7	NA	2		1 3 4 7 8	1	0	1	1	0	0	1	1	0	0	0	0	0	0	0	6 7	0	0	0	0	0	1	1	0	0	0	2		2	20	1
228	70	1	NA	2	NA	2	NA	10		1	NA	2	2	1	NA	2		1 8	1	0	0	0	0	0	0	1	0	0	0	0	0	0	0	7	0	0	0	0	0	0	1	0	0	0	2		2	20	1
229	22	2	NA	4	NA	2	NA	17		1	NA	4	4	2	NA	2		1 8	1	0	0	0	0	0	0	1	0	0	0	0	0	0	0	6 7	0	0	0	0	0	1	1	0	0	0	2		2	10	1
230	48	2	NA	2	NA	2	NA	17		1	NA	4	3	2	NA	2		1 4 5 7	1	0	0	1	1	0	1	0	0	0	0	0	0	0	0	5 6 7	0	0	0	0	1	1	1	0	0	0	2		2	20	1
231	50	2	NA	2	NA	2	NA	16		1	NA	2	3	2	NA	2		1 4 7 8	1	0	0	1	0	0	1	1	0	0	0	0	0	0	0	6 7	0	0	0	0	0	1	1	0	0	0	2		2	20	1
232	27	2	NA	8	NA	2	NA	17		1	NA	6	3	2	NA	1		1 3 4 5 6 7 8 9	1	0	1	1	1	1	1	1	1	0	0	0	0	0	0	6 7 8	0	0	0	0	0	1	1	1	0	0	2		1	20	1
233	48	2	NA	2	NA	2	NA	16		1	NA	5	6	2	NA	1		1 3 4 5 7 8	1	0	1	1	1	0	1	1	0	0	0	0	0	0	0	3 6 7	0	0	1	0	0	1	1	0	0	0	2		2	15	1
234	40	1	NA	2	NA	2	NA	7		1	NA	5	8	1	NA	2		1 3 7 8	1	0	1	0	0	0	1	1	0	0	0	0	0	0	0	6 7	0	0	0	0	0	1	1	0	0	0	2		2	10	1
235	46	1	NA	4	NA	2	NA	8		1	NA	4	3	1	NA	1		1 4 8	1	0	0	1	0	0	0	1	0	0	0	0	0	0	0	5 6 7	0	0	0	0	1	1	1	0	0	0	2		2	10	1
236	50	2	NA	1	NA	2	NA	16		1	NA	4	5	1	NA	2		1 7 8	1	0	0	0	0	0	1	1	0	0	0	0	0	0	0	6 7	0	0	0	0	0	1	1	0	0	0	2		2	20	1
237	75	1	NA	1	NA	2	NA	7		1	NA	2	5	1	NA	2		1 8	1	0	0	0	0	0	0	1	0	0	0	0	0	0	0	6 7	0	0	0	0	0	1	1	0	0	0	2		2	20	1
238	45	2	NA	2	NA	2	NA	17		1	NA	4	3	2	NA	2		1 4 5 8	1	0	0	1	1	0	0	1	0	0	0	0	0	0	0	5 6 7	0	0	0	0	1	1	1	0	0	0	2		2	12	1
239	29	2	NA	6	NA	2	NA	8		1	NA	3	5	2	NA	2		1 3 4 5 8	1	0	1	1	1	0	0	1	0	0	0	0	0	0	0	5 6	0	0	0	0	1	1	0	0	0	0	2		1	10	1
240	35	2	NA	4	NA	2	NA	17		1	NA	3	4	2	NA	1		1 4 5 7 8	1	0	0	1	1	0	1	1	0	0	0	0	0	0	0	6 7	0	0	0	0	0	1	1	0	0	0	2		2	20	1
241	53	1	NA	3	NA	2	NA	8		1	NA	4	5	1	NA	1		1 3 4 5 8	1	0	1	1	1	0	0	1	0	0	0	0	0	0	0	6 7	0	0	0	0	0	1	1	0	0	0	2		1	10	1
242	27	2	NA	3	NA	2	NA	17		1	NA	2	3	2	NA	2		1 4 5 7	1	0	0	1	1	0	1	0	0	0	0	0	0	0	0	6	0	0	0	0	0	1	0	0	0	0	2		2	10	1
243	30	2	NA	1	NA	2	NA	17		1	NA	3	3	2	NA	2		1 7 8	1	0	0	0	0	0	1	1	0	0	0	0	0	0	0	5 6 7	0	0	0	0	1	1	1	0	0	0	2		2	10	1
244	45	2	NA	2	NA	2	NA	17		1	NA	4	4	1	NA	1		1 3 4 5 7 8	1	0	1	1	1	0	1	1	0	0	0	0	0	0	0	5 6 7	0	0	0	0	1	1	1	0	0	0	2		2	10	1
245	22	2	NA	6	NA	2	NA	17		1	NA	4	3	2	NA	2		1 4 8	1	0	0	1	0	0	0	1	0	0	0	0	0	0	0	5 6 7	0	0	0	0	1	1	1	0	0	0	2		2	10	1
246	23	2	NA	3	NA	2	NA	17		1	NA	3	3	2	NA	2		1 3 5 8	1	0	1	0	1	0	0	1	0	0	0	0	0	0	0	6 7	0	0	0	0	0	1	1	0	0	0	2		2	10	1
247	55	2	NA	2	NA	2	NA	16		1	NA	4	2	2	NA	1		1 3 4 5 7 8	1	0	1	1	1	0	1	1	0	0	0	0	0	0	0	6 7	0	0	0	0	0	1	1	0	0	0	2		1	10	1
248	40	1	NA	2	NA	2	NA	7		1	NA	4	5	1	NA	2		1 3 4 5 8	1	0	1	1	1	0	0	1	0	0	0	0	0	0	0	5 6 7	0	0	0	0	1	1	1	0	0	0	2		2	8	1
249	23	1	NA	6	NA	2	NA	7		1	NA	6	11	8	NA	2		1 8	1	0	0	0	0	0	0	1	0	0	0	0	0	0	0	6 7	0	0	0	0	0	1	1	0	0	0	2		1	10	1
250	35	2	NA	6	NA	2	NA	17		1	NA	4	5	2	NA	2		1 3 4 5 7 8	1	0	1	1	1	0	1	1	0	0	0	0	0	0	0	6 7	0	0	0	0	0	1	1	0	0	0	2		1	10	1
251	26	1	NA	6	NA	1	NA	77	Govt.job koren arkitecture	1	NA	6	5	7	NA	1		1 3 4 5 7 8	1	0	1	1	1	0	1	1	0	0	0	0	0	0	0	6 7 8	0	0	0	0	0	1	1	1	0	0	1		2	NA	1
252	30	2	NA	3	NA	2	NA	17		1	NA	4	5	2	NA	2		1 8	1	0	0	0	0	0	0	1	0	0	0	0	0	0	0	6 7	0	0	0	0	0	1	1	0	0	0	1		1	NA	3
253	31	1	NA	5	NA	2	NA	6		1	NA	3	6	1	NA	2		1 3 4 5 7 8	1	0	1	1	1	0	1	1	0	0	0	0	0	0	0	6 7	0	0	0	0	0	1	1	0	0	0	1		1	NA	3
254	50	2	NA	1	NA	2	NA	17		1	NA	5	3	2	NA	2		1 4 5 7 8	1	0	0	1	1	0	1	1	0	0	0	0	0	0	0	6 7	0	0	0	0	0	1	1	0	0	0	1		1	NA	3
255	50	1	NA	4	NA	2	NA	8		1	NA	4	5	1	NA	2		1 5 7 8	1	0	0	0	1	0	1	1	0	0	0	0	0	0	0	6 7	0	0	0	0	0	1	1	0	0	0	1		1	NA	3
256	32	2	NA	4	NA	2	NA	17		1	NA	3	5	2	NA	1		1 3 4 5 7 8	1	0	1	1	1	0	1	1	0	0	0	0	0	0	0	6	0	0	0	0	0	1	0	0	0	0	1		1	NA	3
257	24	2	NA	8	NA	2	NA	17		1	NA	7	4	4	NA	1		1 3 4 5 7 8	1	0	1	1	1	0	1	1	0	0	0	0	0	0	0	6 7	0	0	0	0	0	1	1	0	0	0	1		2	NA	3
258	40	2	NA	5	NA	2	NA	17		1	NA	7	5	2	NA	1		1 3 4 5 7	1	0	1	1	1	0	1	0	0	0	0	0	0	0	0	3 7 6	0	0	1	0	0	1	1	0	0	0	1		2	NA	3
259	35	2	NA	6	NA	2	NA	17		1	NA	7	6	5	NA	1		1 3 4 5 7 8	1	0	1	1	1	0	1	1	0	0	0	0	0	0	0	5 6 7	0	0	0	0	1	1	1	0	0	0	1		2	NA	3
260	30	1	NA	6	NA	2	NA	8		1	NA	5	4	1	NA	1		1 3 4 5 7 8 11	1	0	1	1	1	0	1	1	0	0	1	0	0	0	0	6 7	0	0	0	0	0	1	1	0	0	0	1		1	NA	3
261	35	2	NA	4	NA	3	NA	8		1	NA	3	3	1	NA	2		1 8	1	0	0	0	0	0	0	1	0	0	0	0	0	0	0	7	0	0	0	0	0	0	1	0	0	0	77	Office theke filter pani bottol ane khai.	2	NA	3
262	26	1	NA	8	NA	2	NA	8		1	NA	4	3	1	NA	2		1 4 5 8 9	1	0	0	1	1	0	0	1	1	0	0	0	0	0	0	5 6 8 7	0	0	0	0	1	1	1	1	0	0	1		1	NA	1
263	25	2	NA	4	NA	2	NA	17		1	NA	5	2	2	NA	2		1 4 5 8	1	0	0	1	1	0	0	1	0	0	0	0	0	0	0	1 6	1	0	0	0	0	1	0	0	0	0	1		1	NA	3
264	39	2	NA	9	NA	2	NA	8		1	NA	7	4	2	NA	1		1 3 4 5 6 7 8	1	0	1	1	1	1	1	1	0	0	0	0	0	0	0	6 7 8	0	0	0	0	0	1	1	1	0	0	1		1	NA	1
265	27	1	NA	3	NA	2	NA	7		1	NA	4	3	1	NA	2		1 4 5 6 7 8	1	0	0	1	1	1	1	1	0	0	0	0	0	0	0	6	0	0	0	0	0	1	0	0	0	0	1		2	NA	3
266	27	2	NA	5	NA	2	NA	17		1	NA	7	4	2	NA	1		1 3 4 5 6 7 8	1	0	1	1	1	1	1	1	0	0	0	0	0	0	0	7 6	0	0	0	0	0	1	1	0	0	0	1		2	NA	2
267	22	2	NA	5	NA	2	NA	17		1	NA	3	3	2	NA	2		1 4 5 7 8	1	0	0	1	1	0	1	1	0	0	0	0	0	0	0	6	0	0	0	0	0	1	0	0	0	0	1		2	NA	3
268	19	2	NA	2	NA	2	NA	17		1	NA	3	3	2	NA	2		1 8	1	0	0	0	0	0	0	1	0	0	0	0	0	0	0	6	0	0	0	0	0	1	0	0	0	0	1		2	NA	3
269	23	2	NA	6	NA	2	NA	17		1	NA	4	4	2	NA	2		1 5 7 8	1	0	0	0	1	0	1	1	0	0	0	0	0	0	0	6 7	0	0	0	0	0	1	1	0	0	0	1		2	NA	2
270	43	1	NA	8	NA	2	NA	8		1	NA	7	3	1	NA	1		1 3 4 5 6 7 8 9	1	0	1	1	1	1	1	1	1	0	0	0	0	0	0	6 5 7 8	0	0	0	0	1	1	1	1	0	0	2		1	22	2
271	19	2	NA	5	NA	1	NA	14		1	NA	6	5	3	NA	2		1 3 4 5 7 8	1	0	1	1	1	0	1	1	0	0	0	0	0	0	0	6 7	0	0	0	0	0	1	1	0	0	0	2		2	20	3
272	42	1	NA	1	NA	2	NA	7		1	NA	3	6	1	NA	2		1 4 5 7 8	1	0	0	1	1	0	1	1	0	0	0	0	0	0	0	7 6	0	0	0	0	0	1	1	0	0	0	2		2	20	3
273	24	2	NA	4	NA	2	NA	17		1	NA	4	3	2	NA	2		1 3 5 8	1	0	1	0	1	0	0	1	0	0	0	0	0	0	0	6 7	0	0	0	0	0	1	1	0	0	0	2		2	10	3
275	19	2	NA	4	NA	2	NA	17		1	NA	3	3	2	NA	2		1 5 8	1	0	0	0	1	0	0	1	0	0	0	0	0	0	0	1 6 5 7	1	0	0	0	1	1	1	0	0	0	2		2	15	3
275	45	2	NA	2	NA	2	NA	17		1	NA	3	4	2	NA	2		1 3 4 5 8	1	0	1	1	1	0	0	1	0	0	0	0	0	0	0	6	0	0	0	0	0	1	0	0	0	0	2		2	20	3
277	40	2	NA	1	NA	2	NA	12		1	NA	4	4	2	NA	2		3 1 4 5 7 8	1	0	1	1	1	0	1	1	0	0	0	0	0	0	0	6 7	0	0	0	0	0	1	1	0	0	0	2		2	20	3
278	24	2	NA	5	NA	2	NA	17		1	NA	3	3	2	NA	2		1 8	1	0	0	0	0	0	0	1	0	0	0	0	0	0	0	7 6	0	0	0	0	0	1	1	0	0	0	2		2	20	3
278	35	2	NA	1	NA	2	NA	17		1	NA	5	3	2	NA	2		1 3 4 5 7 8	1	0	1	1	1	0	1	1	0	0	0	0	0	0	0	7 6	0	0	0	0	0	1	1	0	0	0	2		2	20	3
279	30	2	NA	2	NA	2	NA	12		1	NA	4	4	2	NA	2		1 3 4 5 6 8	1	0	1	1	1	1	0	1	0	0	0	0	0	0	0	5 6 7	0	0	0	0	1	1	1	0	0	0	2		1	20	3
280	35	2	NA	3	NA	2	NA	17		1	NA	4	5	2	NA	2		1 3 4 5 7 8	1	0	1	1	1	0	1	1	0	0	0	0	0	0	0	3 7 6 5	0	0	1	0	1	1	1	0	0	0	2		2	20	3
281	30	2	NA	3	NA	2	NA	12		1	NA	3	4	2	NA	2		1 3 4 5 7 8	1	0	1	1	1	0	1	1	0	0	0	0	0	0	0	6 7	0	0	0	0	0	1	1	0	0	0	2		2	20	3
282	31	1	NA	9	NA	2	NA	8		1	NA	5	7	7	NA	2		1 3 4 5 7 8	1	0	1	1	1	0	1	1	0	0	0	0	0	0	0	6 7 8	0	0	0	0	0	1	1	1	0	0	2		2	10	2
283	52	1	NA	8	NA	2	NA	8		1	NA	7	6	1	NA	1		1 3 4 5 6 7 8	1	0	1	1	1	1	1	1	0	0	0	0	0	0	0	5 6 7 8	0	0	0	0	1	1	1	1	0	0	1		1	NA	3
284	42	2	NA	3	NA	2	NA	17		1	NA	5	6	2	NA	1		1 3 4 5 8	1	0	1	1	1	0	0	1	0	0	0	0	0	0	0	6	0	0	0	0	0	1	0	0	0	0	1		2	NA	1
285	24	2	NA	6	NA	2	NA	8		1	NA	3	2	2	NA	2		1 4 3 5 8	1	0	1	1	1	0	0	1	0	0	0	0	0	0	0	6	0	0	0	0	0	1	0	0	0	0	1		2	NA	1
286	30	2	NA	3	NA	2	NA	17		1	NA	4	4	2	NA	1		1 3 4 5 8	1	0	1	1	1	0	0	1	0	0	0	0	0	0	0	6 7	0	0	0	0	0	1	1	0	0	0	1		2	NA	1
287	56	1	NA	3	NA	2	NA	8		1	NA	3	4	1	NA	1		1 3 4 5 8	1	0	1	1	1	0	0	1	0	0	0	0	0	0	0	6 8	0	0	0	0	0	1	0	1	0	0	1		2	NA	1
288	35	2	NA	2	NA	2	NA	17		1	NA	4	13	2	NA	1		1 3 4 5 6 7 8	1	0	1	1	1	1	1	1	0	0	0	0	0	0	0	6 7 8	0	0	0	0	0	1	1	1	0	0	1		2	NA	1
289	80	2	NA	1	NA	2	NA	17		1	NA	3	5	4	NA	77	Vai ar basa	1 3 4 5 6 7 8	1	0	1	1	1	1	1	1	0	0	0	0	0	0	0	7	0	0	0	0	0	0	1	0	0	0	1		2	NA	1
290	48	2	NA	3	NA	2	NA	17		1	NA	7	8	2	NA	3		1 3 4 5 7 8 9	1	0	1	1	1	0	1	1	1	0	0	0	0	0	0	7 6	0	0	0	0	0	1	1	0	0	0	1		2	NA	1
291	30	2	NA	2	NA	2	NA	17		1	NA	5	5	2	NA	1		1 4 5 7 8 9	1	0	0	1	1	0	1	1	1	0	0	0	0	0	0	5 6 7	0	0	0	0	1	1	1	0	0	0	1		2	NA	1
292	55	2	NA	1	NA	2	NA	17		1	NA	5	6	1	NA	3		1 3 4 5 6 7 8	1	0	1	1	1	1	1	1	0	0	0	0	0	0	0	3 6 7 8	0	0	1	0	0	1	1	1	0	0	1		2	NA	3
293	27	1	NA	6	NA	1	NA	6		1	NA	2	1	1	NA	2		1 9	1	0	0	0	0	0	0	0	1	0	0	0	0	0	0	3 6 7	0	0	1	0	0	1	1	0	0	0	1		2	NA	1
294	30	2	NA	3	NA	2	NA	17		1	NA	5	4	2	NA	2		1 3 4 5 8	1	0	1	1	1	0	0	1	0	0	0	0	0	0	0	6	0	0	0	0	0	1	0	0	0	0	1		2	NA	1
295	20	2	NA	6	NA	2	NA	17		1	NA	4	2	1	NA	2		1 3 5 8 7 9	1	0	1	0	1	0	1	1	1	0	0	0	0	0	0	5 6 7	0	0	0	0	1	1	1	0	0	0	1		1	NA	1
296	38	2	NA	2	NA	2	NA	13		1	NA	2	4	2	NA	2		1 8	1	0	0	0	0	0	0	1	0	0	0	0	0	0	0	6 7	0	0	0	0	0	1	1	0	0	0	2		2	15	1
297	35	1	NA	8	NA	2	NA	8		1	NA	4	4	1	NA	2		1 3 8	1	0	1	0	0	0	0	1	0	0	0	0	0	0	0	5 6 7	0	0	0	0	1	1	1	0	0	0	2		2	15	1
298	20	2	NA	6	NA	2	NA	17		1	NA	2	2	2	NA	2		1 8	1	0	0	0	0	0	0	1	0	0	0	0	0	0	0	6	0	0	0	0	0	1	0	0	0	0	2		2	10	1
299	28	2	NA	5	NA	2	NA	17		1	NA	3	7	2	NA	1		1 4 8	1	0	0	1	0	0	0	1	0	0	0	0	0	0	0	6 7	0	0	0	0	0	1	1	0	0	0	2		2	0	1
300	26	2	NA	5	NA	2	NA	17		1	NA	6	6	2	NA	2		1 4 8	1	0	0	1	0	0	0	1	0	0	0	0	0	0	0	5 6 7	0	0	0	0	1	1	1	0	0	0	2		2	10	1
301	35	2	NA	3	NA	2	NA	17		1	NA	3	2	2	NA	2		1 8	1	0	0	0	0	0	0	1	0	0	0	0	0	0	0	7	0	0	0	0	0	0	1	0	0	0	2		2	10	1
302	30	2	NA	8	NA	2	NA	17		1	NA	3	2	2	NA	2		1 8	1	0	0	0	0	0	0	1	0	0	0	0	0	0	0	6 7	0	0	0	0	0	1	1	0	0	0	2		2	10	1
303	50	2	NA	2	NA	2	NA	17		1	NA	3	3	2	NA	2		1 8	1	0	0	0	0	0	0	1	0	0	0	0	0	0	0	6	0	0	0	0	0	1	0	0	0	0	2		88	10	1
304	35	2	NA	4	NA	2	NA	17		1	NA	4	6	2	NA	2		1 4 8	1	0	0	1	0	0	0	1	0	0	0	0	0	0	0	6 7	0	0	0	0	0	1	1	0	0	0	2		2	20	1
305	42	1	NA	3	NA	2	NA	4		1	NA	5	4	1	NA	2		1 3 4 8	1	0	1	1	0	0	0	1	0	0	0	0	0	0	0	6 7	0	0	0	0	0	1	1	0	0	0	2		2	15	1
306	44	1	NA	4	NA	2	NA	8		1	NA	4	4	1	NA	2		1 8	1	0	0	0	0	0	0	1	0	0	0	0	0	0	0	6 7	0	0	0	0	0	1	1	0	0	0	2		2	10	1
307	41	1	NA	4	NA	2	NA	7		1	NA	4	3	1	NA	2		1 4 8	1	0	0	1	0	0	0	1	0	0	0	0	0	0	0	6 7	0	0	0	0	0	1	1	0	0	0	2		2	5	1
308	23	1	NA	5	NA	2	NA	7		1	NA	3	6	4	NA	2		1 4 8	1	0	0	1	0	0	0	1	0	0	0	0	0	0	0	5 6	0	0	0	0	1	1	0	0	0	0	2		2	10	1
309	23	2	NA	6	NA	2	NA	17		1	NA	3	3	2	NA	1		1 4 5 8	1	0	0	1	1	0	0	1	0	0	0	0	0	0	0	5 6 7 8	0	0	0	0	1	1	1	1	0	0	2		2	2	3
310	60	2	NA	2	NA	4	NA	17		1	NA	3	5	1	NA	1		1 4 5 7 8	1	0	0	1	1	0	1	1	0	0	0	0	0	0	0	6 7	0	0	0	0	0	1	1	0	0	0	2		2	0	3
311	20	2	NA	4	NA	2	NA	17		1	NA	3	3	2	NA	2		1 3 4 5 8	1	0	1	1	1	0	0	1	0	0	0	0	0	0	0	5 6 7	0	0	0	0	1	1	1	0	0	0	2		2	2	3
312	40	2	NA	2	NA	2	NA	17		1	NA	4	4	2	NA	2		1 4 5 6 8	1	0	0	1	1	1	0	1	0	0	0	0	0	0	0	6 7	0	0	0	0	0	1	1	0	0	0	2		2	0	3
313	50	2	NA	1	NA	2	NA	17		1	NA	4	5	2	NA	2		1 5 8	1	0	0	0	1	0	0	1	0	0	0	0	0	0	0	6 7	0	0	0	0	0	1	1	0	0	0	2		2	0	3
314	27	2	NA	6	NA	2	NA	17		1	NA	5	7	7	NA	1		1 3 4 5 6 7 8	1	0	1	1	1	1	1	1	0	0	0	0	0	0	0	1 7 6	1	0	0	0	0	1	1	0	0	0	2		2	2	3
315	19	1	NA	6	NA	1	NA	14		1	NA	4	5	3	NA	1		1 3 4 5 6 7 8 9	1	0	1	1	1	1	1	1	1	0	0	0	0	0	0	6	0	0	0	0	0	1	0	0	0	0	2		1	0	3
315	31	2	NA	2	NA	2	NA	17		1	NA	4	5	1	NA	2		1 5 8	1	0	0	0	1	0	0	1	0	0	0	0	0	0	0	7	0	0	0	0	0	0	1	0	0	0	2		1	0	3
316	21	1	NA	6	NA	1	NA	14		1	NA	3	5	3	NA	2		1 8	1	0	0	0	0	0	0	1	0	0	0	0	0	0	0	6 7	0	0	0	0	0	1	1	0	0	0	2		2	2	3
317	35	2	NA	1	NA	2	NA	13		1	NA	3	2	2	NA	2		1 8	1	0	0	0	0	0	0	1	0	0	0	0	0	0	0	7	0	0	0	0	0	0	1	0	0	0	2		2	2	3
318	21	2	NA	5	NA	2	NA	17		1	NA	3	3	2	NA	2		1 8	1	0	0	0	0	0	0	1	0	0	0	0	0	0	0	6	0	0	0	0	0	1	0	0	0	0	2		2	0	3
319	25	2	NA	5	NA	2	NA	17		1	NA	3	3	2	NA	2		1 4 8	1	0	0	1	0	0	0	1	0	0	0	0	0	0	0	3 6 7	0	0	1	0	0	1	1	0	0	0	2		2	0	3
320	52	2	NA	5	NA	2	NA	17		1	NA	5	5	2	NA	1		1 4 5 6 7 8	1	0	0	1	1	1	1	1	0	0	0	0	0	0	0	3 6 7 8	0	0	1	0	0	1	1	1	0	0	2		2	2	3
321	21	1	NA	6	NA	1	NA	14		1	NA	7	6	3	NA	1		1 3 4 5 6 7 8	1	0	1	1	1	1	1	1	0	0	0	0	0	0	0	3 6 7 8	0	0	1	0	0	1	1	1	0	0	2		2	NA	1
323	20	2	NA	4	NA	2	NA	17		1	NA	3	5	2	NA	2		1 8	1	0	0	0	0	0	0	1	0	0	0	0	0	0	0	6	0	0	0	0	0	1	0	0	0	0	2		2	2	3
324	19	1	NA	5	NA	1	NA	7		1	NA	3	4	3	NA	2		1 8	1	0	0	0	0	0	0	1	0	0	0	0	0	0	0	6 7	0	0	0	0	0	1	1	0	0	0	2		2	2	3
325	28	2	NA	6	NA	2	NA	17		1	NA	3	4	2	NA	2		1 4 3 5 8	1	0	1	1	1	0	0	1	0	0	0	0	0	0	0	6 7	0	0	0	0	0	1	1	0	0	0	2		2	0	3
326	38	2	NA	3	NA	2	NA	17		1	NA	3	4	2	NA	2		1 5 4 3 8	1	0	1	1	1	0	0	1	0	0	0	0	0	0	0	5 6 7	0	0	0	0	1	1	1	0	0	0	2		2	0	3
327	23	1	NA	6	NA	1	NA	14		1	NA	6	5	3	NA	2		1 3 4 5 8	1	0	1	1	1	0	0	1	0	0	0	0	0	0	0	6 7 8	0	0	0	0	0	1	1	1	0	0	2		2	0	1
328	24	2	NA	5	NA	2	NA	17		1	NA	3	2	4	NA	1		1 3 4 5 8	1	0	1	1	1	0	0	1	0	0	0	0	0	0	0	6 7	0	0	0	0	0	1	1	0	0	0	2		2	0	3
329	22	2	NA	5	NA	2	NA	17		1	NA	4	4	2	NA	2		1 8	1	0	0	0	0	0	0	1	0	0	0	0	0	0	0	5 6 7	0	0	0	0	1	1	1	0	0	0	2		2	0	3
330	24	2	NA	6	NA	2	NA	17		1	NA	4	3	2	NA	2		1 5 8	1	0	0	0	1	0	0	1	0	0	0	0	0	0	0	3 6 7	0	0	1	0	0	1	1	0	0	0	2		2	2	3
331	32	1	NA	1	NA	2	NA	8		1	NA	3	5	1	NA	2		1 8	1	0	0	0	0	0	0	1	0	0	0	0	0	0	0	6 7	0	0	0	0	0	1	1	0	0	0	2		2	2	3
332	34	2	NA	5	NA	2	NA	17		1	NA	5	4	2	NA	1		1 4 5 6 7 8	1	0	0	1	1	1	1	1	0	0	0	0	0	0	0	6	0	0	0	0	0	1	0	0	0	0	2		2	2	3
333	53	2	NA	3	NA	2	NA	17		1	NA	7	8	2	NA	1		1 4 3 5 6 8	1	0	1	1	1	1	0	1	0	0	0	0	0	0	0	3 6 7 8	0	0	1	0	0	1	1	1	0	0	2		2	2	3
334	32	2	NA	3	NA	2	NA	17		1	NA	2	5	2	NA	2		1 3 4 5 8	1	0	1	1	1	0	0	1	0	0	0	0	0	0	0	7	0	0	0	0	0	0	1	0	0	0	1		2	NA	3
335	27	2	NA	5	NA	2	NA	17		1	NA	5	2	2	NA	2		1 8	1	0	0	0	0	0	0	1	0	0	0	0	0	0	0	6	0	0	0	0	0	1	0	0	0	0	1		2	NA	3
336	49	1	NA	6	NA	2	NA	8		1	NA	4	7	1	NA	1		1 3 4 5 8	1	0	1	1	1	0	0	1	0	0	0	0	0	0	0	6 7	0	0	0	0	0	1	1	0	0	0	1		1	NA	3
337	40	1	NA	4	NA	2	NA	4		1	NA	5	4	1	NA	2		1 4 8	1	0	0	1	0	0	0	1	0	0	0	0	0	0	0	7 6	0	0	0	0	0	1	1	0	0	0	1		2	NA	3
338	23	2	NA	6	NA	2	NA	17		1	NA	5	4	2	NA	2		1 3 4 5	1	0	1	1	1	0	0	0	0	0	0	0	0	0	0	6 7	0	0	0	0	0	1	1	0	0	0	1		2	NA	3
339	37	2	NA	5	NA	2	NA	17		1	NA	4	8	2	NA	1		1 3 4 5 7 8	1	0	1	1	1	0	1	1	0	0	0	0	0	0	0	6 7	0	0	0	0	0	1	1	0	0	0	1		2	NA	3
339	42	1	NA	2	NA	2	NA	1		1	NA	3	5	1	NA	2		1 5 8	1	0	0	0	1	0	0	1	0	0	0	0	0	0	0	6 7	0	0	0	0	0	1	1	0	0	0	1		2	NA	3
341	21	2	NA	3	NA	2	NA	17		1	NA	3	4	7	NA	2		1 8	1	0	0	0	0	0	0	1	0	0	0	0	0	0	0	7	0	0	0	0	0	0	1	0	0	0	1		2	NA	1
342	42	1	NA	1	NA	2	NA	7		1	NA	3	4	1	NA	2		1 2 8 7 9	1	1	0	0	0	0	1	1	1	0	0	0	0	0	0	7 6	0	0	0	0	0	1	1	0	0	0	1		2	NA	3
342	44	2	NA	1	NA	2	NA	17		1	NA	3	4	9	NA	2		1 8	1	0	0	0	0	0	0	1	0	0	0	0	0	0	0	7	0	0	0	0	0	0	1	0	0	0	1		2	NA	3
343	27	2	NA	3	NA	2	NA	17		1	NA	2	4	2	NA	2		1 3 4 8	1	0	1	1	0	0	0	1	0	0	0	0	0	0	0	7	0	0	0	0	0	0	1	0	0	0	1		2	NA	3
344	20	2	NA	5	NA	2	NA	17		1	NA	3	6	2	NA	2		1 3 8	1	0	1	0	0	0	0	1	0	0	0	0	0	0	0	6 7	0	0	0	0	0	1	1	0	0	0	1		2	NA	3
345	23	2	NA	3	NA	2	NA	17		1	NA	4	3	2	NA	2		1 3 8	1	0	1	0	0	0	0	1	0	0	0	0	0	0	0	7	0	0	0	0	0	0	1	0	0	0	1		2	NA	3
346	30	2	NA	2	NA	2	NA	17		1	NA	6	6	2	NA	1		1 3 4 5 7 8	1	0	1	1	1	0	1	1	0	0	0	0	0	0	0	1 6 7	1	0	0	0	0	1	1	0	0	0	1		2	NA	3
347	23	2	NA	5	NA	2	NA	13		1	NA	4	3	2	NA	2		1 3 4 5 7 8	1	0	1	1	1	0	1	1	0	0	0	0	0	0	0	6 7	0	0	0	0	0	1	1	0	0	0	1		1	10	3
348	25	2	NA	1	NA	2	NA	13		1	NA	3	2	2	NA	2		1 8	1	0	0	0	0	0	0	1	0	0	0	0	0	0	0	7	0	0	0	0	0	0	1	0	0	0	1		1	10	3
349	18	2	NA	5	NA	2	NA	17		1	NA	3	3	7	NA	2		1 8	1	0	0	0	0	0	0	1	0	0	0	0	0	0	0	6 7	0	0	0	0	0	1	1	0	0	0	1		2	NA	3
350	28	2	NA	1	NA	2	NA	17		1	NA	3	4	2	NA	2		1 8	1	0	0	0	0	0	0	1	0	0	0	0	0	0	0	6 7	0	0	0	0	0	1	1	0	0	0	1		2	5	3
351	52	2	NA	2	NA	2	NA	17		1	NA	4	13	2	NA	1		1 3 4 5 8	1	0	1	1	1	0	0	1	0	0	0	0	0	0	0	6 7	0	0	0	0	0	1	1	0	0	0	5		1	5	3
352	23	2	NA	2	NA	2	NA	17		1	NA	4	7	7	NA	2		1 5 8	1	0	0	0	1	0	0	1	0	0	0	0	0	0	0	6	0	0	0	0	0	1	0	0	0	0	1		1	5	3
353	26	1	NA	3	NA	2	NA	1		1	NA	4	7	1	NA	2		1 5 8	1	0	0	0	1	0	0	1	0	0	0	0	0	0	0	6	0	0	0	0	0	1	0	0	0	0	1		2	5	3
354	33	1	NA	2	NA	2	NA	7		1	NA	4	6	1	NA	2		1 3 4 5 8	1	0	1	1	1	0	0	1	0	0	0	0	0	0	0	6 7	0	0	0	0	0	1	1	0	0	0	5		2	4	3
355	25	2	NA	3	NA	2	NA	17		1	NA	4	5	2	NA	1		1 3 4 5 8	1	0	1	1	1	0	0	1	0	0	0	0	0	0	0	6 7	0	0	0	0	0	1	1	0	0	0	1		1	NA	3
356	30	1	NA	8	NA	2	NA	8		1	NA	4	6	1	NA	1		1 5 7 8	1	0	0	0	1	0	1	1	0	0	0	0	0	0	0	6 7	0	0	0	0	0	1	1	0	0	0	1		1	5	3
357	18	2	NA	3	NA	2	NA	17		1	NA	3	2	2	NA	2		1 8	1	0	0	0	0	0	0	1	0	0	0	0	0	0	0	4 6	0	0	0	1	0	1	0	0	0	0	5		2	10	3
358	30	2	NA	3	NA	2	NA	13		1	NA	3	4	2	NA	2		1 3 5 8	1	0	1	0	1	0	0	1	0	0	0	0	0	0	0	6 7	0	0	0	0	0	1	1	0	0	0	5		1	10	3
359	55	1	NA	2	NA	2	NA	7		1	NA	3	5	1	NA	2		1 3 8	1	0	1	0	0	0	0	1	0	0	0	0	0	0	0	7 6	0	0	0	0	0	1	1	0	0	0	5		1	8	3
360	55	2	NA	3	NA	2	NA	17		1	NA	4	4	2	NA	1		1 3 4 5 8	1	0	1	1	1	0	0	1	0	0	0	0	0	0	0	6 7	0	0	0	0	0	1	1	0	0	0	1		1	NA	3
361	26	1	NA	3	NA	1	NA	8		1	NA	5	8	8	NA	2		1 4 5 7 8 9	1	0	0	1	1	0	1	1	1	0	0	0	0	0	0	6	0	0	0	0	0	1	0	0	0	0	5		1	5	3
362	50	2	NA	1	NA	2	NA	17		1	NA	2	3	2	NA	2		1 4 8	1	0	0	1	0	0	0	1	0	0	0	0	0	0	0	4	0	0	0	1	0	0	0	0	0	0	5		1	0	3
363	50	1	NA	1	NA	2	NA	1		1	NA	3	6	1	NA	2		1 8	1	0	0	0	0	0	0	1	0	0	0	0	0	0	0	4 7	0	0	0	1	0	0	1	0	0	0	5		1	0	3
364	63	1	NA	1	NA	2	NA	1		1	NA	3	5	4	NA	2		1 4 8	1	0	0	1	0	0	0	1	0	0	0	0	0	0	0	6 7	0	0	0	0	0	1	1	0	0	0	5		2	0	3
365	40	2	NA	2	NA	2	NA	13		1	NA	4	6	2	NA	2		1 4 5 7 8 9	1	0	0	1	1	0	1	1	1	0	0	0	0	0	0	6 7	0	0	0	0	0	1	1	0	0	0	5		2	2	3
366	34	2	NA	3	NA	2	NA	13		1	NA	4	5	2	NA	2		1 3 5 8 7 9	1	0	1	0	1	0	1	1	1	0	0	0	0	0	0	6 7	0	0	0	0	0	1	1	0	0	0	5		2	0	3
367	26	1	NA	4	NA	2	NA	6		1	NA	4	3	1	NA	2		1 4 5 8 7	1	0	0	1	1	0	1	1	0	0	0	0	0	0	0	5 6	0	0	0	0	1	1	0	0	0	0	5		2	0	3
368	26	1	NA	6	NA	2	NA	8		1	NA	4	4	1	NA	2		1 4 3 5 7 8 9	1	0	1	1	1	0	1	1	1	0	0	0	0	0	0	6	0	0	0	0	0	1	0	0	0	0	5		1	NA	3
369	42	2	NA	2	NA	2	NA	13		1	NA	4	6	2	NA	2		1 7 8	1	0	0	0	0	0	1	1	0	0	0	0	0	0	0	7	0	0	0	0	0	0	1	0	0	0	5		2	0	3
370	45	1	NA	1	NA	2	NA	1		1	NA	3	5	1	NA	2		1 7 8	1	0	0	0	0	0	1	1	0	0	0	0	0	0	0	4 7	0	0	0	1	0	0	1	0	0	0	5		2	0	3
371	22	2	NA	5	NA	2	NA	17		1	NA	3	3	2	NA	2		1 4 5 8	1	0	0	1	1	0	0	1	0	0	0	0	0	0	0	6 7	0	0	0	0	0	1	1	0	0	0	2		2	2	3
372	19	2	NA	5	NA	2	NA	17		1	NA	2	3	2	NA	2		1 8	1	0	0	0	0	0	0	1	0	0	0	0	0	0	0	6 7	0	0	0	0	0	1	1	0	0	0	2		2	0	3
373	60	1	NA	1	NA	2	NA	7		1	NA	3	7	1	NA	2		1 4 5 8	1	0	0	1	1	0	0	1	0	0	0	0	0	0	0	7 6	0	0	0	0	0	1	1	0	0	0	2		2	2	3
374	24	2	NA	2	NA	2	NA	17		1	NA	3	3	2	NA	2		1 8	1	0	0	0	0	0	0	1	0	0	0	0	0	0	0	7	0	0	0	0	0	0	1	0	0	0	2		2	0	3
375	45	1	NA	1	NA	2	NA	8		1	NA	3	4	1	NA	2		1 4 5 8	1	0	0	1	1	0	0	1	0	0	0	0	0	0	0	6 7	0	0	0	0	0	1	1	0	0	0	2		2	0	3
376	36	2	NA	2	NA	2	NA	17		1	NA	4	4	2	NA	1		1 3 5 4 8	1	0	1	1	1	0	0	1	0	0	0	0	0	0	0	6 7	0	0	0	0	0	1	1	0	0	0	2		2	NA	1
377	21	2	NA	5	NA	2	NA	17		1	NA	3	4	2	NA	1		1 3 4 5 8	1	0	1	1	1	0	0	1	0	0	0	0	0	0	0	6 7 5	0	0	0	0	1	1	1	0	0	0	2		2	NA	1
378	54	2	NA	4	NA	4	NA	13		1	NA	3	4	1	NA	1		1 4 5 8	1	0	0	1	1	0	0	1	0	0	0	0	0	0	0	6	0	0	0	0	0	1	0	0	0	0	2		2	NA	1
379	19	1	NA	6	NA	1	NA	14		1	NA	4	7	3	NA	1		1 3 4 5 8	1	0	1	1	1	0	0	1	0	0	0	0	0	0	0	5 6 7	0	0	0	0	1	1	1	0	0	0	2		2	NA	1
380	27	2	NA	3	NA	2	NA	17		1	NA	3	4	2	NA	1		1 4 5 8	1	0	0	1	1	0	0	1	0	0	0	0	0	0	0	6 7	0	0	0	0	0	1	1	0	0	0	2		2	0	1
381	26	2	NA	8	NA	2	NA	17		1	NA	6	2	2	NA	1		1 3 4 5 7 8	1	0	1	1	1	0	1	1	0	0	0	0	0	0	0	3 5 6 7 8	0	0	1	0	1	1	1	1	0	0	2		2	0	1
382	26	2	NA	5	NA	2	NA	17		1	NA	3	3	2	NA	2		1 3 4 7 8	1	0	1	1	0	0	1	1	0	0	0	0	0	0	0	6	0	0	0	0	0	1	0	0	0	0	2		2	20	1
383	65	2	NA	1	NA	2	NA	16		1	NA	2	7	7	NA	2		1 8	1	0	0	0	0	0	0	1	0	0	0	0	0	0	0	7	0	0	0	0	0	0	1	0	0	0	2		2	10	1
384	40	1	NA	2	NA	2	NA	1		1	NA	3	7	1	NA	2		1 8	1	0	0	0	0	0	0	1	0	0	0	0	0	0	0	6 7	0	0	0	0	0	1	1	0	0	0	2		2	10	1
385	55	1	NA	2	NA	2	NA	7		1	NA	3	5	1	NA	2		1 8	1	0	0	0	0	0	0	1	0	0	0	0	0	0	0	7	0	0	0	0	0	0	1	0	0	0	2		2	10	1
386	42	2	NA	2	NA	2	NA	17		1	NA	3	2	2	NA	2		1 8	1	0	0	0	0	0	0	1	0	0	0	0	0	0	0	7	0	0	0	0	0	0	1	0	0	0	2		2	10	1
387	30	2	NA	2	NA	2	NA	17		1	NA	4	4	2	NA	1		1 3 4 5 8	1	0	1	1	1	0	0	1	0	0	0	0	0	0	0	6 7	0	0	0	0	0	1	1	0	0	0	2		2	0	1
388	50	2	NA	1	NA	4	NA	13		1	NA	3	5	1	NA	1		1 3 4 8	1	0	1	1	0	0	0	1	0	0	0	0	0	0	0	6 7	0	0	0	0	0	1	1	0	0	0	2		2	0	1
389	19	1	NA	6	NA	2	NA	8		1	NA	2	2	1	NA	2		1 8	1	0	0	0	0	0	0	1	0	0	0	0	0	0	0	6	0	0	0	0	0	1	0	0	0	0	2		2	2	1
390	49	1	NA	8	NA	2	NA	7		1	NA	4	5	1	NA	2		1 5 4 3 8	1	0	1	1	1	0	0	1	0	0	0	0	0	0	0	6 7	0	0	0	0	0	1	1	0	0	0	2		2	0	1
391	23	2	NA	2	NA	2	NA	2		1	NA	4	6	2	NA	1		1 8 3	1	0	1	0	0	0	0	1	0	0	0	0	0	0	0	6 7	0	0	0	0	0	1	1	0	0	0	1		1	NA	3
392	30	2	NA	1	NA	2	NA	17		1	NA	2	2	2	NA	2		1 8	1	0	0	0	0	0	0	1	0	0	0	0	0	0	0	7 6	0	0	0	0	0	1	1	0	0	0	1		1	NA	3
393	30	2	NA	1	NA	2	NA	13		1	NA	5	6	2	NA	2		1 3 8	1	0	1	0	0	0	0	1	0	0	0	0	0	0	0	6 7	0	0	0	0	0	1	1	0	0	0	5		2	NA	3
394	40	2	NA	1	NA	2	NA	13		1	NA	2	7	7	NA	2		1 8	1	0	0	0	0	0	0	1	0	0	0	0	0	0	0	7 6	0	0	0	0	0	1	1	0	0	0	1		2	NA	3
395	40	2	NA	2	NA	2	NA	17		1	NA	4	5	2	NA	1		1 3 4 5 8	1	0	1	1	1	0	0	1	0	0	0	0	0	0	0	6 7	0	0	0	0	0	1	1	0	0	0	1		2	NA	3
396	25	2	NA	1	NA	2	NA	13		1	NA	3	4	2	NA	2		1 3 6	1	0	1	0	0	1	0	0	0	0	0	0	0	0	0	6 7	0	0	0	0	0	1	1	0	0	0	1		2	NA	3
397	20	2	NA	2	NA	2	NA	13		1	NA	3	4	2	NA	2		3 1 5 7 8	1	0	1	0	1	0	1	1	0	0	0	0	0	0	0	6 7	0	0	0	0	0	1	1	0	0	0	5		2	10	3
398	36	2	NA	2	NA	2	NA	17		1	NA	3	5	2	NA	2		1 3 5	1	0	1	0	1	0	0	0	0	0	0	0	0	0	0	6 7	0	0	0	0	0	1	1	0	0	0	1		2	NA	3
399	35	2	NA	1	NA	2	NA	13		1	NA	3	4	2	NA	2		1 3 4 5 7	1	0	1	1	1	0	1	0	0	0	0	0	0	0	0	6 7	0	0	0	0	0	1	1	0	0	0	1		2	10	3
400	40	2	NA	1	NA	2	NA	17		1	NA	3	2	2	NA	2		1 8	1	0	0	0	0	0	0	1	0	0	0	0	0	0	0	7	0	0	0	0	0	0	1	0	0	0	2		2	0	1
401	44	1	NA	1	NA	2	NA	8		1	NA	4	6	1	NA	2		1	1	0	0	0	0	0	0	0	0	0	0	0	0	0	0	6	0	0	0	0	0	1	0	0	0	0	2		2	0	1
402	40	1	NA	2	NA	2	NA	8		1	NA	3	4	1	NA	2		1	1	0	0	0	0	0	0	0	0	0	0	0	0	0	0	6	0	0	0	0	0	1	0	0	0	0	2		2	2	1
403	42	1	NA	2	NA	2	NA	7		1	NA	4	5	1	NA	2		1 4 3 5 8	1	0	1	1	1	0	0	1	0	0	0	0	0	0	0	6 7 8	0	0	0	0	0	1	1	1	0	0	2		2	2	1
404	38	2	NA	3	NA	2	NA	17		1	NA	3	4	2	NA	2		1 8 4 5	1	0	0	1	1	0	0	1	0	0	0	0	0	0	0	7 6	0	0	0	0	0	1	1	0	0	0	2		2	2	1
[truncated: 43 more columns]
